# Supplementary material for: Ligand modification for the tuning of activity and selectivity in the chemoselective transfer hydrogenation of α,β-unsaturated carbonyls using EtOH as a hydrogen source
Source: Dalton Trans. 2025 Jul 28;54(35):13155–65. doi: 10.1039/d5dt01348h (PMC12356170; doi:10.1039/d5dt01348h)
Supplement: DT-054-D5DT01348H-s002 [file DT-054-D5DT01348H-s002.cif]

# Supplementary Information (SI) for Dalton Transactions.
# This journal is © The Royal Society of Chemistry 2025

####################################################################### 
# 
# This file contains crystal structure data downloaded from the 
# Cambridge Structural Database (CSD) hosted by the Cambridge 
# Crystallographic Data Centre (CCDC).
# 
# Full information about CCDC data access policies and citation 
# guidelines are available at http://www.ccdc.cam.ac.uk/access/V1 
# 
# Audit and citation data items may have been added by the CCDC. 
# Please retain this information to preserve the provenance of 
# this file and to allow appropriate attribution of the data. 
# 
#######################################################################

data_24MA093_AB-3-169
_database_code_depnum_ccdc_archive 'CCDC 2422796'
loop_
_audit_author_name
_audit_author_address
'Lorraine Andrade Malaspina'
;University of Bern
Switzerland
;
_audit_update_record             
;
2025-02-10 deposited with the CCDC.	2025-07-28 downloaded from the CCDC.
;

_audit_creation_date             2024-10-17T11:10:44-00:00

#----------------------------------------------------------------------------#
#                   CHEMICAL INFORMATION                                     #
#----------------------------------------------------------------------------#

_chemical_formula_moiety         'C25 H30 N3 O3 Ru, F6 P'
_chemical_formula_sum            'C25 H30 F6 N3 O3 P Ru'
_chemical_formula_weight         666.56

#----------------------------------------------------------------------------#
#                   UNIT CELL INFORMATION                                    #
#----------------------------------------------------------------------------#

_symmetry_cell_setting           triclinic
_symmetry_space_group_name_H-M   'P -1'
_symmetry_space_group_name_Hall  '-P 1'
_symmetry_Int_Tables_number      2
loop_
_symmetry_equiv_pos_as_xyz
'x, y, z'
'-x, -y, -z'

_cell_length_a                   8.77993(9)
_cell_length_b                   9.12402(11)
_cell_length_c                   18.0299(2)
_cell_angle_alpha                81.6256(10)
_cell_angle_beta                 80.8187(9)
_cell_angle_gamma                73.6818(9)
_cell_volume                     1360.63(3)
_cell_formula_units_Z            2
_cell_measurement_temperature    173.00(10)
_cell_measurement_reflns_used    42736
_cell_measurement_theta_min      2.498
_cell_measurement_theta_max      80.32

#----------------------------------------------------------------------------#
#                   CRYSTAL INFORMATION                                      #
#----------------------------------------------------------------------------#

_exptl_crystal_description       block
_exptl_crystal_colour            red
_exptl_crystal_size_max          0.243
_exptl_crystal_size_mid          0.152
_exptl_crystal_size_min          0.076
_exptl_crystal_density_diffrn    1.627
_exptl_crystal_F_000             676
loop_
_exptl_crystal_face_index_h
_exptl_crystal_face_index_k
_exptl_crystal_face_index_l
_exptl_crystal_face_perp_dist
0 1 -1 0.1087
0 -1 1 0.0995
-1 -1 -1 0.1045
1 1 1 0.1086
1 1 0 0.1072
-1 0 -1 0.0579
1 0 1 0.1067
1 1 -1 0.1032
-1 -1 1 0.0974
-1 0 0 0.0395
-1 0 1 0.0398
0 0 -1 0.0459
0 0 1 0.0301
-1 1 1 0.0852
-1 1 0 0.0836
-1 1 -1 0.0892
0 1 1 0.1093
0 -1 0 0.1029
2 -3 8 0.0695
6 3 3 0.0985
3 -2 -8 0.05
2 -4 -6 0.0551

loop_
_exptl_oxdiff_crystal_face_indexfrac_h
_exptl_oxdiff_crystal_face_indexfrac_k
_exptl_oxdiff_crystal_face_indexfrac_l
_exptl_oxdiff_crystal_face_x
_exptl_oxdiff_crystal_face_y
_exptl_oxdiff_crystal_face_z
-0.0003 0.9987 -1.0036 0.0057 0.1349 0.1546
0.0003 -0.9987 1.0036 -0.0057 -0.1349 -0.1546
-0.9999 -1 -0.9952 -0.0167 -0.2074 0.0708
0.9999 1 0.9952 0.0167 0.2074 -0.0708
0.9997 0.9991 -0.0055 -0.0489 0.2132 -0.0139
-1.0001 -0.0004 -0.9981 0.0546 -0.0783 0.1685
1.0001 0.0004 0.9981 -0.0546 0.0783 -0.1685
0.9996 0.9981 -1.0063 -0.1146 0.219 0.0431
-0.9996 -0.9981 1.0063 0.1146 -0.219 -0.0431
-0.9999 0.0005 0.0027 0.1203 -0.0841 0.1115
-0.9998 0.0014 1.0034 0.1859 -0.0899 0.0546
-0.0001 -0.0009 -1.0007 -0.0656 0.0058 0.057
0.0001 0.0009 1.0007 0.0656 -0.0058 -0.057
-1 1.001 1.0005 0.2572 0.0392 0.1522
-1.0001 1.0001 -0.0002 0.1916 0.045 0.2092
-1.0002 0.9992 -1.0009 0.1259 0.0509 0.2661
0 1.0005 0.9978 0.1369 0.1233 0.0407
0.0002 -0.9996 0.0029 -0.0713 -0.1291 -0.0977
2.0015 -2.9924 8.009 0.0705 -0.2657 -0.9717
5.9994 2.9984 2.9775 -0.3107 0.8744 -0.5471
2.999 -2.0079 -8.008 -1.0284 0.0406 -0.0742
1.9997 -4.0047 -5.9981 -0.9195 -0.3134 -0.2719


#----------------------------------------------------------------------------#
#                   ABSORPTION CORRECTION                                    #
#----------------------------------------------------------------------------#

_exptl_absorpt_coefficient_mu    5.889
_exptl_absorpt_correction_type   gaussian
_exptl_absorpt_process_details   
;
        CrysAlisPro 1.171.43.95a (Rigaku Oxford Diffraction, 2023)
        Numerical absorption correction based on gaussian integration over
        a multifaceted crystal model
        Empirical absorption correction using spherical harmonics,
        implemented in SCALE3 ABSPACK scaling algorithm.
;
_exptl_absorpt_correction_T_min  0.38
_exptl_absorpt_correction_T_max  1
_shelx_estimated_absorpt_T_min   0.329
_shelx_estimated_absorpt_T_max   0.663
_oxdiff_exptl_absorpt_empirical_details 
;
        Empirical correction (ABSPACK) includes:
        - Absorption correction using spherical harmonics
        - Frame scaling
        - Detector area scaling
;
_oxdiff_exptl_absorpt_empirical_full_max 1.294
_oxdiff_exptl_absorpt_empirical_full_min 0.85

#----------------------------------------------------------------------------#
#                   DATA COLLECTION                                          #
#----------------------------------------------------------------------------#

_diffrn_source                   'micro-focus sealed X-ray tube'
_diffrn_source_type              'PhotonJet (Cu) X-ray Source'
_diffrn_ambient_temperature      173.00(10)
_diffrn_ambient_environment      N~2~
_diffrn_radiation_wavelength     1.54184
_diffrn_radiation_type           'Cu K\a'
_diffrn_radiation_monochromator  mirror
_diffrn_radiation_probe          x-ray
_diffrn_detector                 'Hybrid Pixel Array Detector'
_diffrn_detector_type            HyPix
_diffrn_detector_area_resol_mean 10
_diffrn_orient_matrix_type       
'CrysAlisPro convention (1999,Acta A55,543-557)'
_diffrn_orient_matrix_ub_11      -0.1200537
_diffrn_orient_matrix_ub_12      0.0715116
_diffrn_orient_matrix_ub_13      0.0655293
_diffrn_orient_matrix_ub_21      0.0841354
_diffrn_orient_matrix_ub_22      0.1291702
_diffrn_orient_matrix_ub_23      -0.0059436
_diffrn_orient_matrix_ub_31      -0.1116469
_diffrn_orient_matrix_ub_32      0.0975106
_diffrn_orient_matrix_ub_33      -0.0569905
_diffrn_measurement_device       'four-circle diffractometer'
_diffrn_measurement_device_type  'XtaLAB Synergy, Dualflex, HyPix'
_diffrn_measurement_method       '\w scans'
_diffrn_reflns_av_R_equivalents  0.0294
_diffrn_reflns_av_unetI/netI     0.0301
_diffrn_reflns_number            48200
_diffrn_reflns_limit_h_min       -10
_diffrn_reflns_limit_h_max       10
_diffrn_reflns_limit_k_min       -11
_diffrn_reflns_limit_k_max       11
_diffrn_reflns_limit_l_min       -22
_diffrn_reflns_limit_l_max       22
_diffrn_reflns_theta_min         2.497
_diffrn_reflns_theta_max         74.5
_diffrn_reflns_theta_full        67.684
_diffrn_measured_fraction_theta_full 0.997
_diffrn_measured_fraction_theta_max 0.989
_diffrn_reflns_Laue_measured_fraction_full 0.997
_diffrn_reflns_Laue_measured_fraction_max 0.989
_diffrn_reflns_point_group_measured_fraction_full 0.997
_diffrn_reflns_point_group_measured_fraction_max 0.989
_reflns_Friedel_coverage         0
_reflns_number_total             5503
_reflns_number_gt                5409
_reflns_threshold_expression     'I > 2\s(I)'
_diffrn_measurement_details      
;
        List of Runs (angles in degrees, time in seconds):
  # Type    Start    End  Width  t~exp~   \w     \q     \k     \f   Frames
        --------------------------------------------------------------------------
  1  \w      1.00  27.00   0.50    0.10    --   30.00  98.00  87.32   52
  2  \w     -4.00  22.00   0.50    0.10    --   26.00 100.00  75.69   52
  3  \w    -15.00  23.00   0.50    0.10    --   14.00  99.00 -32.04   76
  4  \w     -3.00  23.00   0.50    0.10    --   26.00  99.00-111.09   52
  5  \w    -14.00  28.00   0.50    0.10    --   14.00  97.00-171.26   84
  6  \w     12.00  41.00   0.50    0.10    --   38.00  92.00 -38.78   58
  7  \w     17.00  43.00   0.50    0.10    --   42.00  89.00  46.29   52
  8  \w     17.00  43.00   0.50    0.10    --   42.00  89.00 161.47   52
  9  \w     35.00 121.00   0.50    0.10    --   49.51  65.00  62.00  172
 10  \w     35.00 121.00   0.50    0.10    --   49.51  65.00  62.00  172
 11  \w     30.00 121.00   0.50    0.10    --   49.51  77.00 -60.00  182
 12  \w     30.00 121.00   0.50    0.10    --   49.51  77.00-120.00  182
 13  \w     30.00 121.00   0.50    0.10    --   49.51  77.00-120.00  182
 14  \w    113.00 160.00   0.50    0.40    --  111.50 125.00-120.00   94
 15  \w    103.00 175.00   0.50    0.40    --  111.50 125.00 -90.00  144
 16  \w    103.00 154.00   0.50    0.40    --  111.50 125.00  90.00  102
 17  \w     95.00 129.00   0.50    0.10    --   58.00  77.00 121.31   68
 18  \w     41.00  66.00   0.50    0.10    --   58.00  77.00 121.31   50
 19  \w     39.00  67.00   0.50    0.10    --   58.00  77.00  30.25   56
 20  \w     92.00 135.00   0.50    0.40    --  111.50  77.00  90.00   86
 21  \w     94.00 155.00   0.50    0.40    --  111.50  77.00  60.00  122
 22  \w     93.00 175.00   0.50    0.40    --  111.50  77.00   0.00  164
 23  \w    147.00 175.00   0.50    0.40    --  111.50  77.00-120.00   56
 24  \w     92.00 175.00   0.50    0.40    --  111.50  77.00-150.00  166
 25  \w     92.00 126.00   0.50    0.40    --  111.50  77.00-120.00   68
 26  \w     94.00 142.00   0.50    0.40    --  111.50  77.00 -30.00   96
 27  \w     92.00 171.00   0.50    0.40    --  111.50  77.00  30.00  158
 28  \w    137.00 175.00   0.50    0.40    --  111.50  77.00 150.00   76
 29  \w     92.00 130.00   0.50    0.40    --  111.50  77.00 150.00   76
 30  \w     35.00  63.00   0.50    0.10    --   54.00  76.00  10.29   56
 31  \w     43.00  70.00   0.50    0.10    --   62.00  76.00   6.47   54
 32  \w     92.00 120.00   0.50    0.10    --   54.00  76.00  10.29   56
 33  \w     92.00 177.00   0.50    0.40    --  111.50  77.00-180.00  170
 34  \w     43.00  70.00   0.50    0.10    --   62.00  75.00-147.00   54
 35  \w     43.00  70.00   0.50    0.10    --   62.00  75.00-104.42   54
 36  \w    104.00 129.00   0.50    0.10    --   62.00  75.00-147.00   50
 37  \w     48.00  75.00   0.50    0.10    --   66.00  74.00 -46.43   54
 38  \w     42.00  75.00   0.50    0.10    --   58.00  74.00 140.65   66
 39  \w     49.00  74.00   0.50    0.10    --   66.00  74.00 141.29   50
 40  \w     48.00  74.00   0.50    0.10    --   66.00  75.00 170.63   52
 41  \w    113.00 138.00   0.50    0.10    --   66.00  75.00 170.63   50
 42  \w     46.00  74.00   0.50    0.10    --   62.00  72.00  73.94   56
 43  \w     47.00  72.00   0.50    0.10    --   62.00  70.00 108.91   50
 44  \w     40.00  68.00   0.50    0.10    --   58.00  73.00  64.58   56
 45  \w     37.00  91.00   0.50    0.10    --   54.00  72.00 -22.92  108
 46  \w     37.00 125.00   0.50    0.10    --   54.00  71.00-134.01  176
 47  \w    100.00 125.00   0.50    0.10    --   54.00  71.00-134.01   50
 48  \w     99.00 162.00   0.50    0.40    --  111.50  61.00-120.00  126
 49  \w    109.00 175.00   0.50    0.40    --  111.50  61.00 -90.00  132
 50  \w     97.00 177.00   0.50    0.40    --  111.50  65.00  62.00  160
 51  \w    129.00 177.00   0.50    0.40    --  111.50  61.00  60.00   96
 52  \w    101.00 127.00   0.50    0.40    --  111.50  61.00  60.00   52
 53  \w    100.00 127.00   0.50    0.40    --  111.50  61.00 150.00   54
 54  \w    100.00 175.00   0.50    0.40    --  111.50  61.00  90.00  150
 55  \w    100.00 175.00   0.50    0.40    --  111.50  61.00 120.00  150
 56  \w     98.00 158.00   0.50    0.40    --  111.50  61.00  30.00  120
 57  \w    127.00 153.00   0.50    0.40    --  111.50  45.00   0.00   52
 58  \w    142.00 170.00   0.50    0.40    --  111.50  45.00  30.00   56
 59  \w    100.00 175.00   0.50    0.40    --  111.50  61.00 -30.00  150
 60  \w    100.00 137.00   0.50    0.40    --  111.50  61.00-180.00   74
 61  \w     98.00 158.00   0.50    0.40    --  111.50  61.00-150.00  120
 62  \w    113.00 160.00   0.50    0.40    --  111.50  30.00 -30.00   94
 63  \w    106.00 134.00   0.50    0.40    --  111.50  45.00 150.00   56
 64  \w    140.00 174.00   0.50    0.40    --  111.50  45.00 150.00   68
 65  \w     63.00  88.00   0.50    0.40    --  111.50   0.00  30.00   50
 66  \w     66.00  93.00   0.50    0.40    --  111.50   0.00 -60.00   54
 67  \w     41.00  70.00   0.50    0.40    --  111.50 -61.00-120.00   58
 68  \w     43.00  83.00   0.50    0.40    --  111.50 -77.00-150.00   80
 69  \w     43.00  70.00   0.50    0.40    --  111.50 -77.00   0.00   54
 70  \w     43.00  88.00   0.50    0.40    --  111.50 -77.00  30.00   90
 71  \w     42.00  69.00   0.50    0.40    --  111.50 -77.00  90.00   54
 72  \w     41.00 103.00   0.50    0.40    --  111.50 -77.00  60.00  124
 73  \w     41.00  78.00   0.50    0.40    --  111.50 -65.00 -72.00   74
 74  \w    -21.00  64.00   0.50    0.10    --   49.51 -65.00 -72.00  170
 75  \w    -21.00  64.00   0.50    0.10    --   49.51 -65.00 -72.00  170
 76  \w     34.00  92.00   0.50    0.10    --   49.51-125.00 -60.00  116
 77  \w     43.00 111.00   0.50    0.40    --  111.50-125.00-150.00  136
 78  \w     45.00 111.00   0.50    0.40    --  111.50-125.00-120.00  132
 79  \w     44.00 109.00   0.50    0.40    --  111.50-125.00 -90.00  130
 80  \w     45.00  75.00   0.50    0.40    --  111.50-125.00 -30.00   60
 81  \w     74.00 106.00   0.50    0.40    --  111.50-102.00 -98.97   64
 82  \w     49.00 108.00   0.50    0.40    --  111.50-125.00   0.00  118
 83  \w     47.00 110.00   0.50    0.40    --  111.50-125.00  30.00  126
 84  \w     75.00 111.00   0.50    0.40    --  111.50-125.00  90.00   72
 85  \w     84.00 111.00   0.50    0.40    --  111.50-125.00 120.00   54
 86  \w     81.00 106.00   0.50    0.40    --  111.50 -94.00 150.00   50
 87  \w     47.00  73.00   0.50    0.40    --  111.50 -94.00 150.00   52
 88  \w     79.00 106.00   0.50    0.40    --  111.50 -94.00   0.00   54
 89  \w     71.00 105.00   0.50    0.40    --  111.50 -94.00 -90.00   68
 90  \w     64.00 104.00   0.50    0.40    --  111.50 -94.00-120.00   80
 91  \w     73.00 101.00   0.50    0.40    --  111.50 -94.00-180.00   56
 92  \w     92.00 119.00   0.50    0.40    --  111.50 -88.00  76.55   54
 93  \w   -120.00 -30.00   0.50    0.10    --  -49.51 -77.00 150.00  180
 94  \w   -120.00 -30.00   0.50    0.10    --  -49.51 -77.00  90.00  180
 95  \w   -120.00 -30.00   0.50    0.10    --  -49.51 -77.00   0.00  180
 96  \w   -120.00 -35.00   0.50    0.10    --  -49.51 -65.00 -72.00  170
 97  \w    -97.00 -70.00   0.50    0.40    --  -90.00 -77.00-150.00   54
 98  \w    -97.00 -70.00   0.50    0.40    --  -90.00 -77.00-180.00   54
 99  \w    -97.00 -70.00   0.50    0.40    --  -90.00 -77.00 -30.00   54
        100  \w   -159.00-127.00   0.50    0.40    --  -90.00 -77.00 -30.00   64
        101  \w   -109.00 -71.00   0.50    0.40    --  -90.00 -77.00  60.00   76
        102  \w   -122.00 -72.00   0.50    0.40    --  -90.00 -74.00  36.49  100
        103  \w   -157.00-130.00   0.50    0.40    --  -90.00 -75.00 106.87   54
        104  \w    -98.00 -70.00   0.50    0.40    --  -90.00 -77.00 150.00   56
        105  \w    -97.00 -70.00   0.50    0.40    --  -90.00 -77.00 120.00   54
        106  \w    -96.00 -71.00   0.50    0.40    --  -90.00 -75.00 106.87   50
        107  \w    -90.00 -60.00   0.50    0.10    --  -78.00 -72.00  61.36   60
        108  \w   -100.00 -72.00   0.50    0.40    --  -90.00 -73.00 -77.80   56
        109  \w    -91.00 -64.00   0.50    0.40    --  -82.00 -72.00 -60.36   54
        110  \w   -103.00 -74.00   0.50    0.40    --  -90.00 -72.00-115.23   58
        111  \w    -87.00 -60.00   0.50    0.10    --  -78.00 -72.00 -30.54   54
        112  \w   -100.00 -73.00   0.50    0.40    --  -90.00 -72.00   8.01   54
        113  \w    -85.00 -60.00   0.50    0.10    --  -78.00 -72.00  42.59   50
        114  \w   -100.00 -72.00   0.50    0.40    --  -90.00 -72.00 161.24   56
        115  \w    -91.00 -63.00   0.50    0.10    --  -78.00 -71.00 174.12   56
        116  \w    -90.00 -62.00   0.50    0.10    --  -78.00 -71.00 109.12   56
        117  \w    -98.00 -73.00   0.50    0.40    --  -90.00 -71.00  39.94   50
        118  \w   -160.00-105.00   0.50    0.40    --  -90.00 -72.00   8.01  110
        119  \w   -101.00 -73.00   0.50    0.40    --  -90.00 -70.00 -74.45   56
        120  \w    -92.00 -61.00   0.50    0.10    --  -78.00 -70.00-121.30   62
        121  \w    -98.00 -73.00   0.50    0.40    --  -90.00 -71.00-168.94   50
        122  \w   -157.00-129.00   0.50    0.40    --  -90.00 -71.00-168.94   56
        123  \w   -135.00-107.00   0.50    0.10    --  -78.00 -70.00-121.30   56
        124  \w   -100.00 -73.00   0.50    0.40    --  -90.00 -70.00-141.10   54
        125  \w   -102.00 -75.00   0.50    0.40    --  -90.00 -68.00 -95.43   54
        126  \w   -152.00-124.00   0.50    0.40    --  -82.00 -66.00-146.80   56
        127  \w   -113.00 -66.00   0.50    0.40    --  -82.00 -69.00 -22.26   94
        128  \w    -86.00 -58.00   0.50    0.10    --  -74.00 -70.00   6.03   56
        129  \w    -81.00 -53.00   0.50    0.10    --  -70.00 -70.00  83.89   56
        130  \w    -82.00 -55.00   0.50    0.10    --  -70.00 -65.00 173.38   54
        131  \w   -159.00 -75.00   0.50    0.40    --  -90.00 -66.00  81.32  168
        132  \w    -91.00 -64.00   0.50    0.10    --  -78.00 -63.00 120.84   54
        133  \w    -83.00 -55.00   0.50    0.10    --  -70.00 -65.00   7.42   56
        134  \w   -118.00 -77.00   0.50    0.40    --  -90.00 -62.00 -36.58   82
        135  \w   -161.00 -75.00   0.50    0.40    --  -90.00 -65.00 -72.00  172
        136  \w   -110.00 -77.00   0.50    0.40    --  -90.00 -61.00 -60.00   66
        137  \w    -95.00 -68.00   0.50    0.40    --  -82.00 -63.00 -65.74   54
        138  \w    -90.00 -56.00   0.50    0.10    --  -70.00 -62.00-102.10   68
        139  \w    -89.00 -64.00   0.50    0.10    --  -78.00 -62.00-107.76   50
        140  \w    -92.00 -67.00   0.50    0.40    --  -82.00 -66.00-146.80   50
        141  \w    -64.00  22.00   0.50    0.10    --  -49.51  65.00  62.00  172
        142  \w    -78.00 -18.00   0.50    0.40    --  -90.00  65.00  62.00  120
        143  \w    -43.00 -11.00   0.50    0.10    --   -2.00 122.00 113.10   64
;

#----------------------------------------------------------------------------#
#                   COMPUTER PROGRAMS USED                                   #
#----------------------------------------------------------------------------#

_computing_data_collection       
'CrysAlisPro system (CCD 43.136a 64-bit (release 23-08-2024))'
_computing_cell_refinement       'CrysAlisPro 1.171.43.95a (Rigaku OD, 2023)'
_computing_data_reduction        'CrysAlisPro 1.171.43.95a (Rigaku OD, 2023)'
_computing_structure_solution    'SHELXT  (Sheldrick, 2015)'
_computing_structure_refinement  'SHELXL 2018/3 (Sheldrick, 2015)'
_computing_molecular_graphics    'Olex2 1.3 (Dolomanov et al., 2009)'
_computing_publication_material  'Olex2 1.3 (Dolomanov et al., 2009)'

#----------------------------------------------------------------------------#
#                   TWINNING                                                 #
#----------------------------------------------------------------------------#


#----------------------------------------------------------------------------#
#                   SQUEEZE                                                  #
#----------------------------------------------------------------------------#


#----------------------------------------------------------------------------#
#                   STRUCTURE SOLUTION                                       #
#----------------------------------------------------------------------------#

_atom_sites_solution_primary     dual
_atom_sites_solution_hydrogens   mixed

#----------------------------------------------------------------------------#
#                   REFINEMENT INFORMATION                                   #
#----------------------------------------------------------------------------#

_shelx_SHELXL_version_number     2018/3
_refine_ls_structure_factor_coef Fsqd
_refine_ls_matrix_type           full
_refine_ls_weighting_scheme      calc
_refine_ls_weighting_details     
'w=1/[\s^2^(Fo^2^)+(0.0238P)^2^+1.5481P] where P=(Fo^2^+2Fc^2^)/3'
_refine_ls_hydrogen_treatment    mixed
_refine_ls_extinction_method     none
_refine_ls_number_reflns         5503
_refine_ls_number_parameters     455
_refine_ls_number_restraints     120
_refine_ls_R_factor_all          0.0257
_refine_ls_R_factor_gt           0.0254
_refine_ls_wR_factor_ref         0.0611
_refine_ls_wR_factor_gt          0.0609
_refine_ls_goodness_of_fit_ref   1.108
_refine_ls_restrained_S_all      1.118
_refine_ls_shift/su_max          0.002
_refine_ls_shift/su_mean         0
_refine_diff_density_max         0.576
_refine_diff_density_min         -0.627
_refine_diff_density_rms         0.061

#----------------------------------------------------------------------------#
#                   CONSTRAINTS AND RESTRAINTS                               #
#----------------------------------------------------------------------------#

_olex2_refinement_description    
;
        1. Fixed Uiso
 At 1.2 times of:
  All C(H) groups
 At 1.5 times of:
  All C(H,H,H) groups
        2. Rigid bond restraints
 F1A, F2A, F5A, F3A, F6A, F4A
 with sigma for 1-2 distances of 0.001 and sigma for 1-3 distances of 0.001
 F1, F2, F3, F5, F4, F6
 with sigma for 1-2 distances of 0.001 and sigma for 1-3 distances of 0.001
        3. Uiso/Uaniso restraints and constraints
        C14A \\sim C14: within 2A with sigma of 0.004 and sigma for terminal atoms of
        0.004 within 2A
        O2A \\sim O2: within 2A with sigma of 0.004 and sigma for terminal atoms of
        0.004 within 2A
        Uanis(O3A) \\sim Ueq, Uanis(O3) \\sim Ueq: with sigma of 0.01 and sigma for
        terminal atoms of 0.01
        Uanis(F1A) \\sim Ueq, Uanis(F1) \\sim Ueq, Uanis(F2) \\sim Ueq, Uanis(F2A)
        \\sim Ueq, Uanis(F3) \\sim Ueq, Uanis(F5A) \\sim Ueq, Uanis(F3A) \\sim Ueq,
        Uanis(F5) \\sim Ueq, Uanis(F4) \\sim Ueq, Uanis(F6A) \\sim Ueq, Uanis(F4A)
        \\sim Ueq, Uanis(F6) \\sim Ueq: with sigma of 0.01 and sigma for terminal atoms
        of 0.01
        Uanis(O2) \\sim Ueq, Uanis(O2A) \\sim Ueq, Uanis(C14A) \\sim Ueq, Uanis(C14)
        \\sim Ueq: with sigma of 0.01 and sigma for terminal atoms of 0.01
        4. Others
 Sof(C15A)=Sof(H15D)=Sof(H15E)=Sof(H15F)=Sof(O3A)=1-FVAR(1)
 Sof(O3)=Sof(C15)=Sof(H15A)=Sof(H15B)=Sof(H15C)=FVAR(1)
 Sof(C14A)=Sof(H14D)=Sof(H14E)=Sof(H14F)=Sof(O2A)=1-FVAR(2)
 Sof(O2)=Sof(C14)=Sof(H14A)=Sof(H14B)=Sof(H14C)=FVAR(2)
 Sof(F3A)=Sof(F2A)=Sof(F5A)=Sof(F1A)=Sof(F6A)=Sof(F4A)=1-FVAR(3)
 Sof(F4)=Sof(F6)=Sof(F5)=Sof(F3)=Sof(F2)=Sof(F1)=FVAR(3)
        5.a Ternary CH refined with riding coordinates:
 C22(H22)
        5.b Me refined with riding coordinates:
 C15(H15A,H15B,H15C), C15A(H15D,H15E,H15F)
        5.c Aromatic/amide H refined with riding coordinates:
 C13(H13), C20(H20), C3(H3), C5(H5), C21(H21), C9(H9), C17(H17), C18(H18),
 C4(H4), C11(H11)
        5.d Idealised Me refined as rotating group:
 C6(H6A,H6B,H6C), C25(H25A,H25B,H25C), C23(H23A,H23B,H23C), C24(H24A,H24B,
 H24C), C14(H14A,H14B,H14C), C14A(H14D,H14E,H14F)
;

#----------------------------------------------------------------------------#
#                   ATOMIC TYPES, COORDINATES AND THERMAL PARAMETERS         #
#----------------------------------------------------------------------------#

loop_
_atom_type_symbol
_atom_type_description
_atom_type_scat_dispersion_real
_atom_type_scat_dispersion_imag
_atom_type_scat_source
C C 0.0181 0.0091 'International Tables Vol C Tables 4.2.6.8 and 6.1.1.4'
H H 0 0 'International Tables Vol C Tables 4.2.6.8 and 6.1.1.4'
F F 0.0727 0.0534 'International Tables Vol C Tables 4.2.6.8 and 6.1.1.4'
N N 0.0311 0.018 'International Tables Vol C Tables 4.2.6.8 and 6.1.1.4'
O O 0.0492 0.0322 'International Tables Vol C Tables 4.2.6.8 and 6.1.1.4'
P P 0.2955 0.4335 'International Tables Vol C Tables 4.2.6.8 and 6.1.1.4'
Ru Ru 0.0552 3.296 'International Tables Vol C Tables 4.2.6.8 and 6.1.1.4'

loop_
_atom_site_label
_atom_site_type_symbol
_atom_site_fract_x
_atom_site_fract_y
_atom_site_fract_z
_atom_site_U_iso_or_equiv
_atom_site_adp_type
_atom_site_occupancy
_atom_site_site_symmetry_order
_atom_site_calc_flag
_atom_site_refinement_flags_posn
_atom_site_refinement_flags_adp
_atom_site_refinement_flags_occupancy
_atom_site_disorder_assembly
_atom_site_disorder_group
Ru1 Ru 0.71914(2) 0.47265(2) 0.73512(2) 0.01991(6) Uani 1 1 d . . . . .
O1 O 0.27595(17) 0.56569(17) 0.66716(8) 0.0267(3) Uani 1 1 d . . . . .
N2 N 0.53498(19) 0.43921(19) 0.68902(9) 0.0198(3) Uani 1 1 d . . . . .
F4 F 0.3066(15) -0.1181(15) 0.6966(8) 0.053(2) Uani 0.555(19) 1 d . U P A 1
F6 F 0.1890(12) 0.2486(15) 0.6677(8) 0.055(2) Uani 0.555(19) 1 d . U P A 1
N3 N 0.5470(2) 0.2824(2) 0.50976(10) 0.0260(4) Uani 1 1 d . . . . .
N1 N 0.8341(2) 0.3676(2) 0.64662(11) 0.0277(4) Uani 1 1 d . . . . .
O2 O 0.1021(14) 0.7317(13) 0.9414(7) 0.0354(17) Uani 0.453(8) 1 d . U P B 1
F5 F 0.0794(8) 0.0734(10) 0.7392(5) 0.0530(16) Uani 0.555(19) 1 d . U P A 1
F3 F 0.4060(8) 0.0623(8) 0.6310(5) 0.0471(16) Uani 0.555(19) 1 d . U P A 1
O3 O 0.3676(8) 0.1765(10) 0.9484(5) 0.0348(15) Uani 0.492(7) 1 d . U P C 1
C2 C 0.5808(2) 0.3788(2) 0.61961(11) 0.0208(4) Uani 1 1 d . . . . .
C1 C 0.7493(2) 0.3331(2) 0.59937(11) 0.0241(4) Uani 1 1 d . . . . .
C13 C 0.2241(2) 0.6150(2) 0.82843(12) 0.0251(4) Uani 1 1 d . . . . .
H13 H 0.193901 0.712152 0.799683 0.03 Uiso 1 1 calc R U . . .
C20 C 0.6268(3) 0.5315(3) 0.85203(12) 0.0265(4) Uani 1 1 d . . . . .
H20 H 0.534689 0.52174 0.885965 0.032 Uiso 1 1 calc R U . . .
C8 C 0.3199(2) 0.4867(2) 0.79457(11) 0.0214(4) Uani 1 1 d . . . . .
C7 C 0.3722(2) 0.5030(2) 0.71111(11) 0.0199(4) Uani 1 1 d . . . . .
C3 C 0.4836(3) 0.3529(2) 0.57292(11) 0.0234(4) Uani 1 1 d . . . . .
H3 H 0.370691 0.38496 0.585173 0.028 Uiso 1 1 calc R U . . .
C5 C 0.8097(3) 0.2582(3) 0.53371(12) 0.0306(5) Uani 1 1 d . . . . .
H5 H 0.921886 0.223995 0.519789 0.037 Uiso 1 1 calc R U . . .
C16 C 0.7592(2) 0.6873(2) 0.75378(12) 0.0243(4) Uani 1 1 d . . . . .
C21 C 0.6213(2) 0.6668(2) 0.80345(12) 0.0247(4) Uani 1 1 d . . . . .
H21 H 0.524369 0.746183 0.803565 0.03 Uiso 1 1 calc R U . . .
C19 C 0.7679(3) 0.4088(3) 0.85122(12) 0.0296(5) Uani 1 1 d . . . . .
C9 C 0.3596(3) 0.3431(2) 0.83509(12) 0.0262(4) Uani 1 1 d . . . . .
H9 H 0.424135 0.256655 0.810948 0.031 Uiso 1 1 calc R U . . .
C17 C 0.9057(2) 0.5701(3) 0.75846(13) 0.0273(4) Uani 1 1 d . . . . .
H17 H 1.001416 0.585189 0.729471 0.033 Uiso 1 1 calc R U . . .
C12 C 0.1740(3) 0.5966(3) 0.90547(13) 0.0313(5) Uani 1 1 d . . . . .
F2 F 0.1519(10) 0.0921(11) 0.6129(4) 0.066(2) Uani 0.555(19) 1 d . U P A 1
F1 F 0.3351(10) 0.0400(8) 0.7568(4) 0.0622(16) Uani 0.555(19) 1 d . U P A 1
C18 C 0.9091(3) 0.4324(3) 0.80581(13) 0.0295(5) Uani 1 1 d . . . . .
H18 H 1.00669 0.354222 0.807467 0.035 Uiso 1 1 calc R U . . .
C4 C 0.7074(3) 0.2349(3) 0.49021(12) 0.0308(5) Uani 1 1 d . . . . .
H4 H 0.74862 0.18483 0.44577 0.037 Uiso 1 1 calc R U . . .
C10 C 0.3034(3) 0.3274(3) 0.91186(13) 0.0319(5) Uani 1 1 d . . . . .
C22 C 0.7461(3) 0.8324(3) 0.69975(14) 0.0313(5) Uani 1 1 d . . . . .
H22 H 0.638435 0.860522 0.681904 0.038 Uiso 1 1 calc R U . . .
C11 C 0.2125(3) 0.4540(3) 0.94735(13) 0.0331(5) Uani 1 1 d . . . . .
H11 H 0.176648 0.44332 0.999941 0.04 Uiso 1 1 calc R U . . .
C6 C 0.4389(3) 0.2547(3) 0.46185(13) 0.0344(5) Uani 1 1 d . . . . .
H6A H 0.42883 0.149401 0.474583 0.052 Uiso 1 1 calc R U . . .
H6B H 0.482684 0.268945 0.408595 0.052 Uiso 1 1 calc R U . . .
H6C H 0.333392 0.327232 0.470501 0.052 Uiso 1 1 calc R U . . .
C25 C 0.7705(4) 0.2565(3) 0.89706(15) 0.0440(6) Uani 1 1 d . . . . .
H25A H 0.662042 0.242686 0.906607 0.066 Uiso 1 1 calc R U . . .
H25B H 0.809598 0.254115 0.945287 0.066 Uiso 1 1 calc R U . . .
H25C H 0.841398 0.173594 0.869097 0.066 Uiso 1 1 calc R U . . .
C23 C 0.8712(3) 0.8142(3) 0.63008(16) 0.0458(6) Uani 1 1 d . . . . .
H23A H 0.977272 0.800102 0.645091 0.069 Uiso 1 1 calc R U . . .
H23B H 0.846337 0.906398 0.594024 0.069 Uiso 1 1 calc R U . . .
H23C H 0.870241 0.724448 0.606373 0.069 Uiso 1 1 calc R U . . .
C24 C 0.7533(4) 0.9631(3) 0.74253(19) 0.0503(7) Uani 1 1 d . . . . .
H24A H 0.672582 0.971509 0.787141 0.075 Uiso 1 1 calc R U . . .
H24B H 0.732072 1.059889 0.709412 0.075 Uiso 1 1 calc R U . . .
H24C H 0.859762 0.941555 0.758409 0.075 Uiso 1 1 calc R U . . .
C14 C 0.1052(11) 0.8799(8) 0.9039(4) 0.0506(17) Uani 0.453(8) 1 d . U P B 1
H14A H 0.043509 0.902567 0.86095 0.076 Uiso 0.453(8) 1 calc R U P B 1
H14B H 0.216072 0.88165 0.885765 0.076 Uiso 0.453(8) 1 calc R U P B 1
H14C H 0.058099 0.957437 0.939276 0.076 Uiso 0.453(8) 1 calc R U P B 1
C15 C 0.3267(8) 0.1554(7) 1.0278(3) 0.054(2) Uani 0.492(7) 1 d . . P C 1
H15A H 0.376345 0.049155 1.046854 0.081 Uiso 0.492(7) 1 calc R U P C 1
H15B H 0.365236 0.225657 1.051744 0.081 Uiso 0.492(7) 1 calc R U P C 1
H15C H 0.210191 0.176742 1.03983 0.081 Uiso 0.492(7) 1 calc R U P C 1
C15A C 0.3766(9) 0.0587(7) 0.9221(3) 0.0539(18) Uani 0.508(7) 1 d . . P C 2
H15D H 0.377429 -0.029114 0.960594 0.081 Uiso 0.508(7) 1 calc R U P C 2
H15E H 0.310225 0.05592 0.883733 0.081 Uiso 0.508(7) 1 calc R U P C 2
H15F H 0.486043 0.053727 0.898206 0.081 Uiso 0.508(7) 1 calc R U P C 2
C14A C 0.0064(9) 0.8460(6) 0.9118(3) 0.0495(15) Uani 0.547(8) 1 d . U P B 2
H14D H 0.094174 0.887573 0.885342 0.074 Uiso 0.547(8) 1 calc R U P B 2
H14E H -0.058046 0.915049 0.948676 0.074 Uiso 0.547(8) 1 calc R U P B 2
H14F H -0.060948 0.836835 0.875204 0.074 Uiso 0.547(8) 1 calc R U P B 2
O2A O 0.0695(11) 0.7001(10) 0.9495(6) 0.0336(14) Uani 0.547(8) 1 d . U P B 2
F3A F 0.3697(15) 0.0552(11) 0.6071(6) 0.053(2) Uani 0.445(19) 1 d . U P A 2
F2A F 0.1142(9) 0.0467(10) 0.6374(8) 0.059(2) Uani 0.445(19) 1 d . U P A 2
F5A F 0.1261(16) 0.0689(13) 0.7576(6) 0.064(2) Uani 0.445(19) 1 d . U P A 2
F1A F 0.3822(10) 0.0796(13) 0.7263(9) 0.074(3) Uani 0.445(19) 1 d . U P A 2
F6A F 0.2112(19) 0.2440(19) 0.6867(8) 0.055(3) Uani 0.445(19) 1 d . U P A 2
F4A F 0.2722(19) -0.1146(18) 0.6852(9) 0.048(3) Uani 0.445(19) 1 d . U P A 2
H1 H 0.929(4) 0.338(3) 0.6374(16) 0.038(8) Uiso 1 1 d . . . . .
O3A O 0.3124(8) 0.1982(11) 0.9567(5) 0.0406(16) Uani 0.508(7) 1 d . U P C 2
P1A P 0.24509(7) 0.06471(6) 0.68402(3) 0.02820(12) Uani 1 1 d . . . . .

loop_
_atom_site_aniso_label
_atom_site_aniso_U_11
_atom_site_aniso_U_22
_atom_site_aniso_U_33
_atom_site_aniso_U_23
_atom_site_aniso_U_13
_atom_site_aniso_U_12
Ru1 0.01546(8) 0.02406(9) 0.02059(8) -0.00401(6) -0.00348(5) -0.00431(6)
O1 0.0227(7) 0.0319(8) 0.0237(7) -0.0011(6) -0.0056(6) -0.0039(6)
N2 0.0179(8) 0.0247(8) 0.0179(8) -0.0031(6) -0.0026(6) -0.0070(6)
F4 0.053(4) 0.029(3) 0.067(5) 0.008(3) 0.003(3) -0.010(2)
F6 0.0281(19) 0.027(2) 0.101(7) 0.002(4) 0.007(3) -0.0065(14)
N3 0.0354(10) 0.0246(9) 0.0201(8) -0.0018(7) -0.0059(7) -0.0102(7)
N1 0.0174(9) 0.0345(10) 0.0297(10) -0.0092(8) -0.0008(7) -0.0027(7)
O2 0.038(4) 0.036(4) 0.025(3) -0.006(3) 0.004(3) -0.001(2)
F5 0.034(3) 0.055(2) 0.065(4) -0.003(2) 0.015(2) -0.018(2)
F3 0.032(2) 0.035(2) 0.060(4) 0.003(2) 0.014(2) -0.0026(15)
O3 0.038(4) 0.024(3) 0.029(3) 0.0059(18) 0.004(3) 0.005(3)
C2 0.0231(10) 0.0204(9) 0.0188(9) 0.0001(7) -0.0017(7) -0.0068(8)
C1 0.0241(10) 0.0251(10) 0.0213(10) -0.0010(8) -0.0018(8) -0.0049(8)
C13 0.0228(10) 0.0270(10) 0.0246(10) -0.0032(8) -0.0068(8) -0.0027(8)
C20 0.0258(10) 0.0372(12) 0.0205(10) -0.0065(9) -0.0038(8) -0.0125(9)
C8 0.0166(9) 0.0279(10) 0.0214(10) -0.0035(8) -0.0031(7) -0.0079(8)
C7 0.0176(9) 0.0212(9) 0.0229(10) -0.0028(8) -0.0024(7) -0.0084(7)
C3 0.0273(10) 0.0238(10) 0.0204(9) -0.0015(8) -0.0024(8) -0.0093(8)
C5 0.0282(11) 0.0342(12) 0.0256(11) -0.0067(9) 0.0015(9) -0.0029(9)
C16 0.0210(10) 0.0264(10) 0.0295(11) -0.0076(8) -0.0062(8) -0.0088(8)
C21 0.0201(9) 0.0287(11) 0.0273(10) -0.0105(8) -0.0035(8) -0.0055(8)
C19 0.0349(12) 0.0328(12) 0.0250(11) -0.0039(9) -0.0137(9) -0.0092(9)
C9 0.0271(10) 0.0257(10) 0.0254(10) -0.0034(8) 0.0003(8) -0.0081(8)
C17 0.0159(9) 0.0366(12) 0.0333(11) -0.0101(9) -0.0073(8) -0.0080(8)
C12 0.0256(11) 0.0371(12) 0.0269(11) -0.0091(9) -0.0033(9) 0.0014(9)
F2 0.059(3) 0.087(4) 0.049(3) -0.005(2) -0.023(2) -0.006(3)
F1 0.061(3) 0.082(3) 0.049(3) -0.014(2) -0.023(2) -0.018(2)
C18 0.0227(10) 0.0326(11) 0.0351(12) -0.0075(9) -0.0146(9) -0.0021(9)
C4 0.0393(12) 0.0290(11) 0.0211(10) -0.0059(8) 0.0006(9) -0.0048(9)
C10 0.0368(12) 0.0311(12) 0.0271(11) 0.0024(9) -0.0006(9) -0.0124(10)
C22 0.0271(11) 0.0303(11) 0.0396(13) 0.0004(10) -0.0087(9) -0.0121(9)
C11 0.0296(11) 0.0450(14) 0.0215(10) -0.0023(9) 0.0036(9) -0.0092(10)
C6 0.0472(14) 0.0334(12) 0.0281(11) -0.0054(9) -0.0138(10) -0.0135(10)
C25 0.0556(16) 0.0413(14) 0.0377(14) 0.0073(11) -0.0211(12) -0.0144(12)
C23 0.0412(14) 0.0503(16) 0.0437(15) 0.0087(12) -0.0003(12) -0.0184(12)
C24 0.0603(18) 0.0319(13) 0.0659(19) -0.0039(13) -0.0206(15) -0.0177(13)
C14 0.069(4) 0.035(3) 0.032(2) -0.008(2) 0.004(3) 0.007(3)
C15 0.060(4) 0.043(3) 0.033(3) 0.013(2) 0.013(3) 0.011(3)
C15A 0.078(4) 0.040(3) 0.041(3) 0.007(2) -0.007(3) -0.017(3)
C14A 0.065(3) 0.032(2) 0.034(2) -0.0041(18) 0.005(2) 0.008(2)
O2A 0.036(3) 0.030(3) 0.026(2) -0.006(2) 0.005(2) 0.0007(19)
F3A 0.055(4) 0.045(3) 0.051(4) -0.006(3) 0.019(3) -0.014(3)
F2A 0.046(3) 0.068(4) 0.076(5) -0.016(3) -0.022(3) -0.024(2)
F5A 0.061(5) 0.066(3) 0.051(4) -0.012(3) 0.022(3) -0.007(4)
F1A 0.047(3) 0.086(5) 0.100(7) -0.052(5) -0.029(4) -0.004(3)
F6A 0.067(7) 0.026(3) 0.064(5) -0.014(3) 0.021(4) -0.009(4)
F4A 0.070(7) 0.027(4) 0.051(4) -0.015(3) 0.004(4) -0.017(4)
O3A 0.047(4) 0.035(3) 0.032(3) 0.005(2) 0.004(3) -0.007(3)
P1A 0.0264(3) 0.0249(3) 0.0339(3) -0.0046(2) -0.0012(2) -0.0084(2)


#----------------------------------------------------------------------------#
#                   MOLECULAR GEOMETRY                                       #
#----------------------------------------------------------------------------#

_geom_special_details            
;
 All esds (except the esd in the dihedral angle between two l.s. planes)
 are estimated using the full covariance matrix.  The cell esds are taken
 into account individually in the estimation of esds in distances, angles
 and torsion angles; correlations between esds in cell parameters are only
 used when they are defined by crystal symmetry.  An approximate (isotropic)
 treatment of cell esds is used for estimating esds involving l.s. planes.
;
loop_
_geom_bond_atom_site_label_1
_geom_bond_atom_site_label_2
_geom_bond_distance
_geom_bond_site_symmetry_2
_geom_bond_publ_flag
Ru1 N2 2.0441(16) . ?
Ru1 N1 1.9674(18) . ?
Ru1 C20 2.220(2) . ?
Ru1 C16 2.165(2) . ?
Ru1 C21 2.199(2) . ?
Ru1 C19 2.167(2) . ?
Ru1 C17 2.190(2) . ?
Ru1 C18 2.177(2) . ?
O1 C7 1.216(2) . ?
N2 C2 1.396(2) . ?
N2 C7 1.400(2) . ?
F4 P1A 1.596(13) . ?
F6 P1A 1.607(13) . ?
N3 C3 1.353(3) . ?
N3 C4 1.356(3) . ?
N3 C6 1.473(3) . ?
N1 C1 1.339(3) . ?
N1 H1 0.80(3) . ?
O2 C12 1.415(13) . ?
O2 C14 1.426(12) . ?
F5 P1A 1.616(7) . ?
F3 P1A 1.571(6) . ?
O3 C10 1.437(9) . ?
O3 C15 1.419(10) . ?
C2 C1 1.422(3) . ?
C2 C3 1.376(3) . ?
C1 C5 1.407(3) . ?
C13 H13 0.95 . ?
C13 C8 1.393(3) . ?
C13 C12 1.389(3) . ?
C20 H20 0.95 . ?
C20 C21 1.400(3) . ?
C20 C19 1.417(3) . ?
C8 C7 1.500(3) . ?
C8 C9 1.385(3) . ?
C3 H3 0.95 . ?
C5 H5 0.95 . ?
C5 C4 1.359(3) . ?
C16 C21 1.426(3) . ?
C16 C17 1.429(3) . ?
C16 C22 1.513(3) . ?
C21 H21 0.95 . ?
C19 C18 1.424(3) . ?
C19 C25 1.506(3) . ?
C9 H9 0.95 . ?
C9 C10 1.394(3) . ?
C17 H17 0.95 . ?
C17 C18 1.408(3) . ?
C12 C11 1.388(3) . ?
C12 O2A 1.365(10) . ?
F2 P1A 1.583(5) . ?
F1 P1A 1.594(5) . ?
C18 H18 0.95 . ?
C4 H4 0.95 . ?
C10 C11 1.384(3) . ?
C10 O3A 1.319(10) . ?
C22 H22 1 . ?
C22 C23 1.526(4) . ?
C22 C24 1.532(3) . ?
C11 H11 0.95 . ?
C6 H6A 0.98 . ?
C6 H6B 0.98 . ?
C6 H6C 0.98 . ?
C25 H25A 0.98 . ?
C25 H25B 0.98 . ?
C25 H25C 0.98 . ?
C23 H23A 0.98 . ?
C23 H23B 0.98 . ?
C23 H23C 0.98 . ?
C24 H24A 0.98 . ?
C24 H24B 0.98 . ?
C24 H24C 0.98 . ?
C14 H14A 0.98 . ?
C14 H14B 0.98 . ?
C14 H14C 0.98 . ?
C15 H15A 0.98 . ?
C15 H15B 0.98 . ?
C15 H15C 0.98 . ?
C15A H15D 0.98 . ?
C15A H15E 0.98 . ?
C15A H15F 0.98 . ?
C15A O3A 1.429(10) . ?
C14A H14D 0.98 . ?
C14A H14E 0.98 . ?
C14A H14F 0.98 . ?
C14A O2A 1.408(11) . ?
F3A P1A 1.620(8) . ?
F2A P1A 1.584(6) . ?
F5A P1A 1.550(10) . ?
F1A P1A 1.569(6) . ?
F6A P1A 1.585(16) . ?
F4A P1A 1.583(16) . ?

loop_
_geom_angle_atom_site_label_1
_geom_angle_atom_site_label_2
_geom_angle_atom_site_label_3
_geom_angle
_geom_angle_site_symmetry_1
_geom_angle_site_symmetry_3
_geom_angle_publ_flag
N2 Ru1 C20 107.62(7) . . ?
N2 Ru1 C16 128.43(7) . . ?
N2 Ru1 C21 107.88(7) . . ?
N2 Ru1 C19 126.68(8) . . ?
N2 Ru1 C17 162.32(8) . . ?
N2 Ru1 C18 160.02(8) . . ?
N1 Ru1 N2 78.54(7) . . ?
N1 Ru1 C20 164.00(8) . . ?
N1 Ru1 C16 120.08(8) . . ?
N1 Ru1 C21 156.33(8) . . ?
N1 Ru1 C19 126.89(8) . . ?
N1 Ru1 C17 98.99(8) . . ?
N1 Ru1 C18 101.62(8) . . ?
C16 Ru1 C20 68.21(8) . . ?
C16 Ru1 C21 38.14(8) . . ?
C16 Ru1 C19 82.63(8) . . ?
C16 Ru1 C17 38.29(8) . . ?
C16 Ru1 C18 69.08(8) . . ?
C21 Ru1 C20 36.92(8) . . ?
C19 Ru1 C20 37.66(8) . . ?
C19 Ru1 C21 68.24(8) . . ?
C19 Ru1 C17 68.82(9) . . ?
C19 Ru1 C18 38.27(9) . . ?
C17 Ru1 C20 79.54(8) . . ?
C17 Ru1 C21 67.80(8) . . ?
C18 Ru1 C20 67.43(8) . . ?
C18 Ru1 C21 80.12(8) . . ?
C18 Ru1 C17 37.63(9) . . ?
C2 N2 Ru1 114.11(12) . . ?
C2 N2 C7 118.59(16) . . ?
C7 N2 Ru1 125.45(13) . . ?
C3 N3 C4 121.56(19) . . ?
C3 N3 C6 119.07(19) . . ?
C4 N3 C6 119.36(18) . . ?
Ru1 N1 H1 125(2) . . ?
C1 N1 Ru1 118.70(14) . . ?
C1 N1 H1 116(2) . . ?
C12 O2 C14 121.7(9) . . ?
C15 O3 C10 116.2(6) . . ?
N2 C2 C1 113.53(17) . . ?
C3 C2 N2 127.61(18) . . ?
C3 C2 C1 118.77(18) . . ?
N1 C1 C2 114.61(18) . . ?
N1 C1 C5 127.0(2) . . ?
C5 C1 C2 118.42(19) . . ?
C8 C13 H13 121 . . ?
C12 C13 H13 121 . . ?
C12 C13 C8 118.0(2) . . ?
Ru1 C20 H20 134 . . ?
C21 C20 Ru1 70.73(12) . . ?
C21 C20 H20 119.6 . . ?
C21 C20 C19 120.8(2) . . ?
C19 C20 Ru1 69.13(12) . . ?
C19 C20 H20 119.6 . . ?
C13 C8 C7 118.94(18) . . ?
C9 C8 C13 121.66(19) . . ?
C9 C8 C7 119.27(18) . . ?
O1 C7 N2 123.93(18) . . ?
O1 C7 C8 120.69(17) . . ?
N2 C7 C8 115.38(16) . . ?
N3 C3 C2 120.69(19) . . ?
N3 C3 H3 119.7 . . ?
C2 C3 H3 119.7 . . ?
C1 C5 H5 120 . . ?
C4 C5 C1 120.0(2) . . ?
C4 C5 H5 120 . . ?
C21 C16 Ru1 72.23(12) . . ?
C21 C16 C17 118.1(2) . . ?
C21 C16 C22 119.25(19) . . ?
C17 C16 Ru1 71.81(12) . . ?
C17 C16 C22 122.63(19) . . ?
C22 C16 Ru1 128.04(15) . . ?
Ru1 C21 H21 131.4 . . ?
C20 C21 Ru1 72.34(12) . . ?
C20 C21 C16 120.97(19) . . ?
C20 C21 H21 119.5 . . ?
C16 C21 Ru1 69.64(11) . . ?
C16 C21 H21 119.5 . . ?
C20 C19 Ru1 73.21(12) . . ?
C20 C19 C18 118.4(2) . . ?
C20 C19 C25 121.4(2) . . ?
C18 C19 Ru1 71.24(12) . . ?
C18 C19 C25 120.2(2) . . ?
C25 C19 Ru1 126.64(16) . . ?
C8 C9 H9 120.5 . . ?
C8 C9 C10 119.0(2) . . ?
C10 C9 H9 120.5 . . ?
Ru1 C17 H17 132.8 . . ?
C16 C17 Ru1 69.90(11) . . ?
C16 C17 H17 119.8 . . ?
C18 C17 Ru1 70.65(12) . . ?
C18 C17 C16 120.4(2) . . ?
C18 C17 H17 119.8 . . ?
C13 C12 O2 117.1(5) . . ?
C11 C12 O2 120.9(5) . . ?
C11 C12 C13 121.4(2) . . ?
O2A C12 C13 128.7(5) . . ?
O2A C12 C11 109.4(4) . . ?
Ru1 C18 H18 131 . . ?
C19 C18 Ru1 70.49(12) . . ?
C19 C18 H18 119.6 . . ?
C17 C18 Ru1 71.72(12) . . ?
C17 C18 C19 120.8(2) . . ?
C17 C18 H18 119.6 . . ?
N3 C4 C5 120.5(2) . . ?
N3 C4 H4 119.7 . . ?
C5 C4 H4 119.7 . . ?
C9 C10 O3 112.9(4) . . ?
C11 C10 O3 126.1(4) . . ?
C11 C10 C9 120.5(2) . . ?
O3A C10 C9 127.1(4) . . ?
O3A C10 C11 112.0(4) . . ?
C16 C22 H22 107.5 . . ?
C16 C22 C23 113.6(2) . . ?
C16 C22 C24 109.2(2) . . ?
C23 C22 H22 107.5 . . ?
C23 C22 C24 111.3(2) . . ?
C24 C22 H22 107.5 . . ?
C12 C11 H11 120.3 . . ?
C10 C11 C12 119.4(2) . . ?
C10 C11 H11 120.3 . . ?
N3 C6 H6A 109.5 . . ?
N3 C6 H6B 109.5 . . ?
N3 C6 H6C 109.5 . . ?
H6A C6 H6B 109.5 . . ?
H6A C6 H6C 109.5 . . ?
H6B C6 H6C 109.5 . . ?
C19 C25 H25A 109.5 . . ?
C19 C25 H25B 109.5 . . ?
C19 C25 H25C 109.5 . . ?
H25A C25 H25B 109.5 . . ?
H25A C25 H25C 109.5 . . ?
H25B C25 H25C 109.5 . . ?
C22 C23 H23A 109.5 . . ?
C22 C23 H23B 109.5 . . ?
C22 C23 H23C 109.5 . . ?
H23A C23 H23B 109.5 . . ?
H23A C23 H23C 109.5 . . ?
H23B C23 H23C 109.5 . . ?
C22 C24 H24A 109.5 . . ?
C22 C24 H24B 109.5 . . ?
C22 C24 H24C 109.5 . . ?
H24A C24 H24B 109.5 . . ?
H24A C24 H24C 109.5 . . ?
H24B C24 H24C 109.5 . . ?
O2 C14 H14A 109.5 . . ?
O2 C14 H14B 109.5 . . ?
O2 C14 H14C 109.5 . . ?
H14A C14 H14B 109.5 . . ?
H14A C14 H14C 109.5 . . ?
H14B C14 H14C 109.5 . . ?
O3 C15 H15A 109.5 . . ?
O3 C15 H15B 109.5 . . ?
O3 C15 H15C 109.5 . . ?
H15A C15 H15B 109.5 . . ?
H15A C15 H15C 109.5 . . ?
H15B C15 H15C 109.5 . . ?
H15D C15A H15E 109.5 . . ?
H15D C15A H15F 109.5 . . ?
H15E C15A H15F 109.5 . . ?
O3A C15A H15D 109.5 . . ?
O3A C15A H15E 109.5 . . ?
O3A C15A H15F 109.5 . . ?
H14D C14A H14E 109.5 . . ?
H14D C14A H14F 109.5 . . ?
H14E C14A H14F 109.5 . . ?
O2A C14A H14D 109.5 . . ?
O2A C14A H14E 109.5 . . ?
O2A C14A H14F 109.5 . . ?
C12 O2A C14A 115.4(7) . . ?
C10 O3A C15A 116.7(7) . . ?
F4 P1A F6 177.3(6) . . ?
F4 P1A F5 94.5(6) . . ?
F6 P1A F5 88.0(5) . . ?
F3 P1A F4 87.3(5) . . ?
F3 P1A F6 90.1(5) . . ?
F3 P1A F5 177.9(4) . . ?
F3 P1A F2 90.6(3) . . ?
F3 P1A F1 90.6(3) . . ?
F2 P1A F4 102.5(7) . . ?
F2 P1A F6 76.5(7) . . ?
F2 P1A F5 89.9(3) . . ?
F2 P1A F1 178.5(3) . . ?
F1 P1A F4 78.4(6) . . ?
F1 P1A F6 102.6(6) . . ?
F1 P1A F5 88.8(3) . . ?
F2A P1A F3A 88.8(3) . . ?
F2A P1A F6A 105.1(8) . . ?
F5A P1A F3A 178.4(5) . . ?
F5A P1A F2A 90.6(4) . . ?
F5A P1A F1A 92.6(4) . . ?
F5A P1A F6A 85.4(7) . . ?
F5A P1A F4A 91.6(7) . . ?
F1A P1A F3A 87.9(4) . . ?
F1A P1A F2A 176.7(4) . . ?
F1A P1A F6A 76.1(9) . . ?
F1A P1A F4A 104.2(8) . . ?
F6A P1A F3A 96.3(6) . . ?
F4A P1A F3A 86.8(7) . . ?
F4A P1A F2A 74.8(8) . . ?
F4A P1A F6A 177.0(8) . . ?

loop_
_geom_torsion_atom_site_label_1
_geom_torsion_atom_site_label_2
_geom_torsion_atom_site_label_3
_geom_torsion_atom_site_label_4
_geom_torsion
_geom_torsion_site_symmetry_1
_geom_torsion_site_symmetry_2
_geom_torsion_site_symmetry_3
_geom_torsion_site_symmetry_4
_geom_torsion_publ_flag
Ru1 N2 C2 C1 8.0(2) . . . . ?
Ru1 N2 C2 C3 -175.57(17) . . . . ?
Ru1 N2 C7 O1 132.74(18) . . . . ?
Ru1 N2 C7 C8 -48.5(2) . . . . ?
Ru1 N1 C1 C2 0.2(3) . . . . ?
Ru1 N1 C1 C5 -179.75(18) . . . . ?
Ru1 C20 C21 C16 -51.91(17) . . . . ?
Ru1 C20 C19 C18 56.94(17) . . . . ?
Ru1 C20 C19 C25 -123.1(2) . . . . ?
Ru1 C16 C21 C20 53.12(18) . . . . ?
Ru1 C16 C17 C18 -51.42(18) . . . . ?
Ru1 C16 C22 C23 -66.0(3) . . . . ?
Ru1 C16 C22 C24 169.15(18) . . . . ?
Ru1 C19 C18 C17 53.24(18) . . . . ?
Ru1 C17 C18 C19 -52.69(18) . . . . ?
N2 C2 C1 N1 -5.5(3) . . . . ?
N2 C2 C1 C5 174.53(19) . . . . ?
N2 C2 C3 N3 -174.90(19) . . . . ?
N1 C1 C5 C4 -178.2(2) . . . . ?
O2 C12 C11 C10 -170.5(6) . . . . ?
O3 C10 C11 C12 172.8(5) . . . . ?
C2 N2 C7 O1 -30.8(3) . . . . ?
C2 N2 C7 C8 147.97(18) . . . . ?
C2 C1 C5 C4 1.8(3) . . . . ?
C1 C2 C3 N3 1.4(3) . . . . ?
C1 C5 C4 N3 -0.4(3) . . . . ?
C13 C8 C7 O1 -48.7(3) . . . . ?
C13 C8 C7 N2 132.51(19) . . . . ?
C13 C8 C9 C10 -0.7(3) . . . . ?
C13 C12 C11 C10 0.4(4) . . . . ?
C13 C12 O2A C14A -1.2(10) . . . . ?
C20 C19 C18 Ru1 -57.92(17) . . . . ?
C20 C19 C18 C17 -4.7(3) . . . . ?
C8 C13 C12 O2 168.8(6) . . . . ?
C8 C13 C12 C11 -2.5(3) . . . . ?
C8 C13 C12 O2A -173.6(5) . . . . ?
C8 C9 C10 O3 -173.7(5) . . . . ?
C8 C9 C10 C11 -1.4(3) . . . . ?
C8 C9 C10 O3A 171.0(5) . . . . ?
C7 N2 C2 C1 173.32(17) . . . . ?
C7 N2 C2 C3 -10.2(3) . . . . ?
C7 C8 C9 C10 -176.61(19) . . . . ?
C3 N3 C4 C5 -0.6(3) . . . . ?
C3 C2 C1 N1 177.73(19) . . . . ?
C3 C2 C1 C5 -2.3(3) . . . . ?
C16 C17 C18 Ru1 51.09(18) . . . . ?
C16 C17 C18 C19 -1.6(3) . . . . ?
C21 C20 C19 Ru1 -50.30(18) . . . . ?
C21 C20 C19 C18 6.6(3) . . . . ?
C21 C20 C19 C25 -173.4(2) . . . . ?
C21 C16 C17 Ru1 57.33(16) . . . . ?
C21 C16 C17 C18 5.9(3) . . . . ?
C21 C16 C22 C23 -155.7(2) . . . . ?
C21 C16 C22 C24 79.5(3) . . . . ?
C19 C20 C21 Ru1 49.61(18) . . . . ?
C19 C20 C21 C16 -2.3(3) . . . . ?
C9 C8 C7 O1 127.3(2) . . . . ?
C9 C8 C7 N2 -51.5(2) . . . . ?
C9 C10 C11 C12 1.6(4) . . . . ?
C9 C10 O3A C15A -4.7(10) . . . . ?
C17 C16 C21 Ru1 -57.13(16) . . . . ?
C17 C16 C21 C20 -4.0(3) . . . . ?
C17 C16 C22 C23 25.7(3) . . . . ?
C17 C16 C22 C24 -99.1(3) . . . . ?
C12 C13 C8 C7 178.54(19) . . . . ?
C12 C13 C8 C9 2.6(3) . . . . ?
C4 N3 C3 C2 0.0(3) . . . . ?
C22 C16 C21 Ru1 124.21(19) . . . . ?
C22 C16 C21 C20 177.33(19) . . . . ?
C22 C16 C17 Ru1 -124.0(2) . . . . ?
C22 C16 C17 C18 -175.5(2) . . . . ?
C11 C12 O2A C14A -173.2(6) . . . . ?
C11 C10 O3A C15A 168.3(5) . . . . ?
C6 N3 C3 C2 179.05(19) . . . . ?
C6 N3 C4 C5 -179.6(2) . . . . ?
C25 C19 C18 Ru1 122.1(2) . . . . ?
C25 C19 C18 C17 175.4(2) . . . . ?
C14 O2 C12 C13 -10.5(12) . . . . ?
C14 O2 C12 C11 160.8(8) . . . . ?
C15 O3 C10 C9 174.8(6) . . . . ?
C15 O3 C10 C11 3.1(10) . . . . ?
O2A C12 C11 C10 173.1(5) . . . . ?
O3A C10 C11 C12 -171.9(5) . . . . ?


#----------------------------------------------------------------------------#
#                   VALIDATION REPLY FORM                                    #
#----------------------------------------------------------------------------#


#----------------------------------------------------------------------------#
#                   SHELX RES FILE                                           #
#----------------------------------------------------------------------------#

_shelx_res_file                  
;
TITL 24ma093_ab-3-169_a.res in P-1
    24ma093_ab-3-169.res
    created by SHELXL-2018/3 at 11:09:51 on 17-Oct-2024
REM Old TITL 24MA093_AB-3-169_G1 in P1
REM SHELXT solution in P-1: R1 0.095, Rweak 0.017, Alpha 0.053
REM <I/s> 0.000 for 0 systematic absences, Orientation as input
REM Formula found by SHELXT: C26 N4 O2 F6 P Ru
CELL 1.54184 8.779926 9.124023 18.029906 81.6256 80.8187 73.6818
ZERR 2 0.000086 0.000107 0.000222 0.001 0.0009 0.0009
LATT 1
SFAC C H F N O P Ru
UNIT 50 60 12 6 6 2 2
DELU 0.001 0.001 F1A F2A F5A F3A F6A F4A
DELU 0.001 0.001 F1 F2 F3 F5 F4 F6
ISOR 0.01 0.01 O3A O3
ISOR 0.01 0.01 F1A F1 F2 F2A F3 F5A F3A F5 F4 F6A F4A F6
ISOR 0.01 0.01 O2 O2A C14A C14
SIMU 0.004 0.004 2 C14A C14
SIMU 0.004 0.004 2 O2A O2

L.S. 20 0 0
PLAN  20
SIZE 0.076 0.152 0.243
TEMP -100
CONF
BOND
list 4
MORE -1
BOND $H
fmap 2 53
acta
REM <olex2.extras>
REM <HklSrc "%.\\24MA093_AB-3-169.hkl">
REM </olex2.extras>

WGHT    0.023800    1.548100
FVAR       4.84712   0.49241   0.45308   0.55488
RU1   7    0.719140    0.472654    0.735115    11.00000    0.01546    0.02406 =
         0.02059   -0.00401   -0.00348   -0.00431
O1    5    0.275947    0.565687    0.667160    11.00000    0.02273    0.03186 =
         0.02367   -0.00107   -0.00555   -0.00385
N2    4    0.534981    0.439207    0.689016    11.00000    0.01794    0.02465 =
         0.01794   -0.00312   -0.00262   -0.00703
PART 1
F4    3    0.306601   -0.118081    0.696612    41.00000    0.05324    0.02889 =
         0.06745    0.00824    0.00311   -0.00971
F6    3    0.189011    0.248588    0.667730    41.00000    0.02808    0.02724 =
         0.10112    0.00171    0.00745   -0.00646

PART 0
N3    4    0.546997    0.282437    0.509756    11.00000    0.03544    0.02457 =
         0.02008   -0.00175   -0.00594   -0.01021
N1    4    0.834142    0.367647    0.646621    11.00000    0.01742    0.03447 =
         0.02966   -0.00916   -0.00082   -0.00268
PART 1
O2    5    0.102144    0.731746    0.941374    31.00000    0.03787    0.03644 =
         0.02489   -0.00638    0.00397   -0.00111

F5    3    0.079394    0.073392    0.739247    41.00000    0.03434    0.05532 =
         0.06486   -0.00306    0.01471   -0.01781
F3    3    0.406025    0.062320    0.631012    41.00000    0.03237    0.03537 =
         0.06047    0.00290    0.01351   -0.00260
O3    5    0.367596    0.176502    0.948374    21.00000    0.03788    0.02388 =
         0.02882    0.00592    0.00409    0.00544
PART 0
C2    1    0.580839    0.378775    0.619607    11.00000    0.02308    0.02037 =
         0.01876    0.00011   -0.00172   -0.00683
C1    1    0.749328    0.333107    0.599369    11.00000    0.02412    0.02512 =
         0.02126   -0.00103   -0.00181   -0.00490
C13   1    0.224080    0.615002    0.828425    11.00000    0.02284    0.02703 =
         0.02457   -0.00316   -0.00679   -0.00270
AFIX  43
H13   2    0.193901    0.712152    0.799683    11.00000   -1.20000
AFIX   0
C20   1    0.626763    0.531482    0.852028    11.00000    0.02584    0.03718 =
         0.02051   -0.00650   -0.00382   -0.01253
AFIX  43
H20   2    0.534689    0.521740    0.885965    11.00000   -1.20000
AFIX   0
C8    1    0.319912    0.486719    0.794570    11.00000    0.01662    0.02790 =
         0.02144   -0.00348   -0.00312   -0.00791
C7    1    0.372151    0.503009    0.711108    11.00000    0.01757    0.02123 =
         0.02295   -0.00282   -0.00237   -0.00839
C3    1    0.483565    0.352948    0.572923    11.00000    0.02726    0.02379 =
         0.02039   -0.00155   -0.00238   -0.00930
AFIX  43
H3    2    0.370691    0.384960    0.585173    11.00000   -1.20000
AFIX   0
C5    1    0.809654    0.258226    0.533710    11.00000    0.02819    0.03417 =
         0.02561   -0.00674    0.00147   -0.00289
AFIX  43
H5    2    0.921886    0.223995    0.519789    11.00000   -1.20000
AFIX   0
C16   1    0.759154    0.687284    0.753784    11.00000    0.02103    0.02645 =
         0.02949   -0.00761   -0.00622   -0.00876
C21   1    0.621315    0.666805    0.803450    11.00000    0.02006    0.02869 =
         0.02728   -0.01045   -0.00351   -0.00549
AFIX  43
H21   2    0.524369    0.746183    0.803565    11.00000   -1.20000
AFIX   0
C19   1    0.767893    0.408846    0.851217    11.00000    0.03494    0.03278 =
         0.02505   -0.00393   -0.01374   -0.00917
C9    1    0.359628    0.343093    0.835087    11.00000    0.02706    0.02571 =
         0.02544   -0.00336    0.00030   -0.00814
AFIX  43
H9    2    0.424135    0.256655    0.810948    11.00000   -1.20000
AFIX   0
C17   1    0.905682    0.570113    0.758464    11.00000    0.01593    0.03664 =
         0.03334   -0.01008   -0.00731   -0.00803
AFIX  43
H17   2    1.001416    0.585189    0.729471    11.00000   -1.20000
AFIX   0
C12   1    0.173985    0.596590    0.905469    11.00000    0.02563    0.03710 =
         0.02690   -0.00915   -0.00331    0.00140

PART 1
F2    3    0.151853    0.092074    0.612878    41.00000    0.05877    0.08746 =
         0.04948   -0.00456   -0.02316   -0.00643
F1    3    0.335059    0.039999    0.756801    41.00000    0.06140    0.08226 =
         0.04944   -0.01354   -0.02271   -0.01754

PART 0
C18   1    0.909061    0.432362    0.805811    11.00000    0.02270    0.03261 =
         0.03508   -0.00754   -0.01463   -0.00213
AFIX  43
H18   2    1.006690    0.354222    0.807467    11.00000   -1.20000
AFIX   0
C4    1    0.707395    0.234866    0.490208    11.00000    0.03926    0.02897 =
         0.02112   -0.00593    0.00063   -0.00479
AFIX  43
H4    2    0.748620    0.184830    0.445770    11.00000   -1.20000
AFIX   0
C10   1    0.303447    0.327358    0.911864    11.00000    0.03682    0.03111 =
         0.02709    0.00238   -0.00056   -0.01238
C22   1    0.746119    0.832433    0.699750    11.00000    0.02707    0.03032 =
         0.03959    0.00041   -0.00867   -0.01214
AFIX  13
H22   2    0.638435    0.860522    0.681904    11.00000   -1.20000
AFIX   0
C11   1    0.212461    0.453963    0.947353    11.00000    0.02963    0.04498 =
         0.02146   -0.00228    0.00362   -0.00923
AFIX  43
H11   2    0.176648    0.443320    0.999941    11.00000   -1.20000
AFIX   0
C6    1    0.438929    0.254680    0.461848    11.00000    0.04719    0.03342 =
         0.02806   -0.00538   -0.01378   -0.01352
AFIX 137
H6A   2    0.428830    0.149401    0.474583    11.00000   -1.50000
H6B   2    0.482684    0.268945    0.408595    11.00000   -1.50000
H6C   2    0.333392    0.327232    0.470501    11.00000   -1.50000
AFIX   0
C25   1    0.770457    0.256500    0.897057    11.00000    0.05564    0.04130 =
         0.03767    0.00731   -0.02115   -0.01437
AFIX 137
H25A  2    0.662042    0.242686    0.906607    11.00000   -1.50000
H25B  2    0.809598    0.254115    0.945287    11.00000   -1.50000
H25C  2    0.841398    0.173594    0.869097    11.00000   -1.50000
AFIX   0
C23   1    0.871183    0.814215    0.630075    11.00000    0.04125    0.05028 =
         0.04372    0.00867   -0.00029   -0.01841
AFIX 137
H23A  2    0.977272    0.800102    0.645091    11.00000   -1.50000
H23B  2    0.846337    0.906398    0.594024    11.00000   -1.50000
H23C  2    0.870241    0.724448    0.606373    11.00000   -1.50000
AFIX   0
C24   1    0.753278    0.963113    0.742530    11.00000    0.06029    0.03193 =
         0.06595   -0.00389   -0.02065   -0.01773
AFIX 137
H24A  2    0.672582    0.971509    0.787141    11.00000   -1.50000
H24B  2    0.732072    1.059889    0.709412    11.00000   -1.50000
H24C  2    0.859762    0.941555    0.758409    11.00000   -1.50000
AFIX   0
PART 1
C14   1    0.105194    0.879939    0.903912    31.00000    0.06886    0.03531 =
         0.03241   -0.00791    0.00449    0.00703
AFIX 137
H14A  2    0.043509    0.902567    0.860950    31.00000   -1.50000
H14B  2    0.216072    0.881650    0.885765    31.00000   -1.50000
H14C  2    0.058099    0.957437    0.939276    31.00000   -1.50000
AFIX   0
C15   1    0.326677    0.155380    1.027847    21.00000    0.06019    0.04299 =
         0.03268    0.01287    0.01271    0.01095
AFIX  33
H15A  2    0.376345    0.049155    1.046854    21.00000   -1.50000
H15B  2    0.365236    0.225657    1.051744    21.00000   -1.50000
H15C  2    0.210191    0.176742    1.039830    21.00000   -1.50000
AFIX   0
PART 2
C15A  1    0.376571    0.058720    0.922093   -21.00000    0.07756    0.04010 =
         0.04133    0.00741   -0.00674   -0.01736
AFIX  33
H15D  2    0.377429   -0.029114    0.960594   -21.00000   -1.50000
H15E  2    0.310225    0.055920    0.883733   -21.00000   -1.50000
H15F  2    0.486043    0.053727    0.898206   -21.00000   -1.50000
AFIX   0
C14A  1    0.006372    0.845977    0.911819   -31.00000    0.06542    0.03208 =
         0.03407   -0.00414    0.00518    0.00849
AFIX 137
H14D  2    0.094174    0.887573    0.885342   -31.00000   -1.50000
H14E  2   -0.058046    0.915049    0.948676   -31.00000   -1.50000
H14F  2   -0.060948    0.836835    0.875204   -31.00000   -1.50000
AFIX   0
O2A   5    0.069485    0.700144    0.949503   -31.00000    0.03638    0.03028 =
         0.02616   -0.00564    0.00465    0.00071

F3A   3    0.369698    0.055191    0.607133   -41.00000    0.05549    0.04461 =
         0.05148   -0.00604    0.01931   -0.01361
F2A   3    0.114205    0.046738    0.637366   -41.00000    0.04610    0.06769 =
         0.07579   -0.01556   -0.02226   -0.02412
F5A   3    0.126107    0.068905    0.757613   -41.00000    0.06050    0.06575 =
         0.05115   -0.01157    0.02209   -0.00733
F1A   3    0.382213    0.079566    0.726259   -41.00000    0.04728    0.08577 =
         0.09967   -0.05207   -0.02917   -0.00445
F6A   3    0.211250    0.244036    0.686672   -41.00000    0.06697    0.02552 =
         0.06417   -0.01359    0.02126   -0.00860
F4A   3    0.272184   -0.114595    0.685232   -41.00000    0.06959    0.02662 =
         0.05066   -0.01451    0.00371   -0.01692
PART 0
H1    2    0.929326    0.338366    0.637364    11.00000    0.03812
PART 2
O3A   5    0.312410    0.198207    0.956731   -21.00000    0.04711    0.03463 =
         0.03196    0.00491    0.00402   -0.00665

PART 0
P1A   6    0.245090    0.064714    0.684016    11.00000    0.02644    0.02489 =
         0.03387   -0.00465   -0.00123   -0.00839
HKLF 4


REM  24ma093_ab-3-169_a.res in P-1
REM wR2 = 0.0611, GooF = S = 1.108, Restrained GooF = 1.118 for all data
REM R1 = 0.0254 for 5409 Fo > 4sig(Fo) and 0.0257 for all 5503 data
REM 455 parameters refined using 120 restraints

END

WGHT      0.0238      1.5481

REM Highest difference peak  0.576,  deepest hole -0.627,  1-sigma level  0.061
Q1    1   0.7024  0.4635  0.8010  11.00000  0.05    0.58
Q2    1   0.7372  0.4763  0.6716  11.00000  0.05    0.57
Q3    1   0.7140  0.4817  0.7836  11.00000  0.05    0.54
Q4    1   0.7416  0.5607  0.7019  11.00000  0.05    0.53
Q5    1   0.6813  0.3851  0.7771  11.00000  0.05    0.43
Q6    1   0.1869  0.2053  0.6190  11.00000  0.05    0.40
Q7    1   0.3214 -0.0493  0.7444  11.00000  0.05    0.35
Q8    1   0.3519  0.4846  0.7562  11.00000  0.05    0.34
Q9    1   0.3219  0.1808  0.7155  11.00000  0.05    0.33
Q10   1   0.7791  0.3066  0.5653  11.00000  0.05    0.32
Q11   1   0.6544  0.3370  0.6152  11.00000  0.05    0.32
Q12   1   0.7200  0.4072  0.6967  11.00000  0.05    0.32
Q13   1   0.7811  0.3871  0.6807  11.00000  0.05    0.31
Q14   1   0.7651  0.3401  0.8662  11.00000  0.05    0.30
Q15   1   0.5580  0.4333  0.6424  11.00000  0.05    0.29
Q16   1   0.1849  0.6036  0.8628  11.00000  0.05    0.28
Q17   1   0.3104  0.4104  0.8140  11.00000  0.05    0.28
Q18   1   0.3515  0.3422  0.8781  11.00000  0.05    0.28
Q19   1   0.3575  0.2179  0.4965  11.00000  0.05    0.27
Q20   1   0.2667  0.0830  0.6045  11.00000  0.05    0.27
;
_shelx_res_checksum              41544

#----------------------------------------------------------------------------#
#                   SHELX HKL FILE                                           #
#----------------------------------------------------------------------------#

_shelx_hkl_file                  
;
 -10  -7  -5 8211.98 251.924  80
 -10  -7  -4 11591.1 316.195  80
 -10  -7  -3 4941.63 190.927  50
 -10  -7  -3 5624.38 191.925  51
 -10  -7  -2 11163.7 292.468  80
 -10  -7  -2 11083.5 293.211  50
 -10  -7  -2 10218.7 291.105  51
 -10  -7  -1 295.039 84.3526  80
 -10  -7  -1 284.565 91.5214  50
 -10  -6 -10 4024.23 157.141  80
 -10  -6 -10 4793.36 178.047  67
 -10  -6  -9 1998.66 132.336  67
 -10  -6  -8 853.669 116.205  67
 -10  -6  -7 1096.96 119.532  67
 -10  -6  -6 7137.54 243.233  80
 -10  -6  -5 3941.45 185.649  80
 -10  -6  -4 9833.48 299.672  80
 -10  -6  -3 6918.19 227.820  51
 -10  -6  -3 6974.34 227.567  50
 -10  -6  -2 9315.74 287.733  51
 -10  -6  -2 9532.46 287.780  50
 -10  -6  -2 9612.95 283.362  80
 -10  -6  -1 94.4264 109.184  50
 -10  -6  -1 86.5897 93.0073  80
 -10  -6   0 15935.3 398.325  50
 -10  -6   0 15721.0 387.048  80
 -10  -6   1 228.430 73.5322  80
 -10  -5 -11 6582.58 201.977  89
 -10  -5 -10 1589.30 127.366  67
 -10  -5 -10 920.732 76.9299  89
 -10  -5  -9 6662.05 219.539  67
 -10  -5  -9 3604.65 151.420  89
 -10  -5  -8 1098.06 113.914  80
 -10  -5  -8 1421.97 131.985  67
 -10  -5  -7 1730.66 134.981  80
 -10  -5  -7 1803.13 147.815  67
 -10  -5  -7 1801.83 146.100  50
 -10  -5  -6 16251.5 439.603  80
 -10  -5  -5 3752.12 215.141  80
 -10  -5  -4 24960.4 613.903  80
 -10  -5  -3 17909.8 395.020  50
 -10  -5  -3 17985.4 394.410  51
 -10  -5  -2 21080.3 527.463  80
 -10  -5  -2 21314.5 539.336  50
 -10  -5  -1 2742.66 151.794  80
 -10  -5  -1 2797.78 177.138  50
 -10  -5   0 20376.6 484.721  80
 -10  -5   0 20164.0 503.706  50
 -10  -5   2 4781.30 166.872  73
 -10  -5   4 3596.83 143.323  54
 -10  -4 -12 5702.09 185.301  89
 -10  -4 -11 512.301 67.0567  89
 -10  -4 -10 5244.19 188.393  89
 -10  -4  -9 547.253 99.9900  80
 -10  -4  -9 264.884 65.0848  89
 -10  -4  -8 6871.26 234.433  80
 -10  -4  -8 5221.40 195.579  89
 -10  -4  -7 4993.49 199.859  80
 -10  -4  -7 3141.30 142.245  89
 -10  -4  -6 9584.79 310.201  80
 -10  -4  -5 4034.82 196.767  80
 -10  -4  -4 5462.13 223.719  82
 -10  -4  -4 7063.88 243.183  80
 -10  -4  -3 2595.31 162.057  80
 -10  -4  -3 44.9951 70.0118  82
 -10  -4  -2 10952.9 313.634  80
 -10  -4  -2 10962.4 334.056  50
 -10  -4  -1 737.050 142.537  54
 -10  -4  -1 665.093 98.1255  82
 -10  -4   0 21225.0 503.283  80
 -10  -4   1 2780.89 144.256  73
 -10  -4   2 10725.3 300.693  73
 -10  -4   3 4630.76 153.188  73
 -10  -4   4 9377.07 268.867  54
 -10  -4   5 14149.7 348.176  54
 -10  -3 -12 5158.08 174.604  89
 -10  -3 -11 120.974 54.8173  89
 -10  -3 -10 2460.78 127.887  89
 -10  -3  -9 288.762 66.1302  89
 -10  -3  -8 11671.2 343.708  89
 -10  -3  -8 13702.8 370.945  80
 -10  -3  -7 651.437 82.6489  89
 -10  -3  -7 796.617 127.415  80
 -10  -3  -7 734.481 94.1719  73
 -10  -3  -6 19106.3 538.525  73
 -10  -3  -6 17744.8 488.613  89
 -10  -3  -6 24778.4 547.526  80
 -10  -3  -6 22433.7 538.186  82
 -10  -3  -5 1170.09 152.840  80
 -10  -3  -5 201.828 75.4627  82
 -10  -3  -4 22185.4 535.907  80
 -10  -3  -4 19437.5 540.545  82
 -10  -3  -3 439.469 87.0609  82
 -10  -3  -3 311.319 88.9553  73
 -10  -3  -2 28822.9 632.940  80
 -10  -3  -2 23099.0 653.338  73
 -10  -3  -1 14336.7 404.026  54
 -10  -3  -1 14442.2 363.783  80
 -10  -3   0 18222.4 459.648  16
 -10  -3   0 15093.6 445.579  73
 -10  -3   1 17556.5 447.878  16
 -10  -3   1 16770.7 451.906  82
 -10  -3   2 8552.74 277.964  82
 -10  -3   2 9576.33 283.604  16
 -10  -3   3 16257.0 431.428  73
 -10  -3   3 22730.3 493.139  16
 -10  -3   4 1866.70 118.677  16
 -10  -3   4 1904.30 131.207  54
 -10  -3   5 14431.1 366.747  16
 -10  -3   5 16260.5 366.707  54
 -10  -2 -12 8542.14 238.866  89
 -10  -2 -11 840.349 76.6441  89
 -10  -2 -11 781.654 65.9726  81
 -10  -2 -10 16011.8 409.006  89
 -10  -2 -10 15764.8 379.334  81
 -10  -2  -9 1466.04 102.824  89
 -10  -2  -8 23953.2 598.867  89
 -10  -2  -8 26322.6 608.007  82
 -10  -2  -7 4598.80 192.133  73
 -10  -2  -7 4748.94 183.040  89
 -10  -2  -7 5218.32 196.033  82
 -10  -2  -6 18412.0 498.561  73
 -10  -2  -6 18531.6 469.214  89
 -10  -2  -6 19987.5 500.435  82
 -10  -2  -5 1377.22 116.807  73
 -10  -2  -5 1442.43 113.226  82
 -10  -2  -5 1233.26 87.2905  89
 -10  -2  -4 14709.9 410.628  16
 -10  -2  -3 4997.04 207.074  16
 -10  -2  -3 4734.89 207.566  73
 -10  -2  -2 8587.19 287.851  16
 -10  -2  -2 8647.37 292.683  73
 -10  -2  -1 16503.8 450.782  82
 -10  -2  -1 15283.9 438.599  16
 -10  -2  -1 17001.9 448.657  54
 -10  -2  -1 15807.7 443.975  73
 -10  -2   0 5548.76 217.467  82
 -10  -2   0 5660.81 219.240  16
 -10  -2   0 5173.21 208.355  73
 -10  -2   1 12836.8 372.273  82
 -10  -2   1 13240.2 371.763  16
 -10  -2   2 3743.13 155.527  73
 -10  -2   2 4100.19 178.697  82
 -10  -2   3 11257.3 307.117  73
 -10  -2   3 13193.0 349.312  82
 -10  -2   4 7035.68 224.466  82
 -10  -2   5 7818.01 226.642  82
 -10  -1 -11 255.017 51.8871  89
 -10  -1 -10 14967.5 379.148  89
 -10  -1  -9 2105.05 110.865  82
 -10  -1  -9 2286.32 117.329  89
 -10  -1  -8 12146.8 333.903  82
 -10  -1  -8 11923.5 328.545  89
 -10  -1  -7 3732.03 153.053  89
 -10  -1  -6 6792.93 231.345  73
 -10  -1  -6 6607.70 212.966  89
 -10  -1  -5 697.310 94.5511  16
 -10  -1  -5 573.676 81.4590  73
 -10  -1  -5 650.674 69.0055  89
 -10  -1  -4 12610.9 368.869  16
 -10  -1  -4 12887.1 368.937  82
 -10  -1  -3 4519.31 187.403  82
 -10  -1  -3 4338.27 189.267  16
 -10  -1  -3 4292.16 187.693  73
 -10  -1  -2 5440.34 209.596  82
 -10  -1  -2 5268.96 212.038  16
 -10  -1  -2 5298.00 209.701  73
 -10  -1  -1 11037.8 332.879  82
 -10  -1  -1 11177.2 331.339  73
 -10  -1   0 11234.9 329.563  82
 -10  -1   0 10681.4 320.658  73
 -10  -1   1 19333.6 487.920  82
 -10  -1   1 18536.5 474.345  73
 -10  -1   2 6235.21 212.187  82
 -10  -1   2 5849.19 196.611  73
 -10  -1   3 25823.9 591.998  82
 -10  -1   3 27241.7 609.911  16
 -10  -1   4 5232.89 178.197  16
 -10  -1   4 4252.14 155.375  82
 -10  -1   5 17591.8 372.599  16
 -10  -1   5 12935.2 330.296  82
 -10   0  -9 739.021 66.8420  89
 -10   0  -8 10482.1 284.244  89
 -10   0  -7 3432.93 136.532  89
 -10   0  -6 11711.1 317.735  73
 -10   0  -6 11395.2 302.999  89
 -10   0  -6 11311.5 321.585  82
 -10   0  -5 11146.4 317.074  73
 -10   0  -5 11200.3 320.089  82
 -10   0  -4 5531.09 201.647  82
 -10   0  -3 28912.7 683.288  82
 -10   0  -2 567.278 77.9008  82
 -10   0  -2 660.428 81.4552  73
 -10   0  -1 23265.0 564.065  82
 -10   0  -1 23404.0 567.387  73
 -10   0   0 691.170 89.8854  16
 -10   0   0 662.468 76.8962  82
 -10   0   0 674.568 78.0209  73
 -10   0   1 11618.7 310.403  73
 -10   0   1 11421.8 321.918  16
 -10   0   1 11148.9 306.079  82
 -10   0   2 359.272 57.0253  73
 -10   0   2 331.238 57.8184  82
 -10   0   2 312.265 71.5893  16
 -10   0   3 12280.8 310.686  82
 -10   0   3 14321.0 346.099  16
 -10   0   4 951.414 78.4413  16
 -10   1  -6 4886.31 164.277  82
 -10   1  -5 19371.6 463.494  82
 -10   1  -4 1789.02 99.8122  82
 -10   1  -3 20090.6 477.272  82
 -10   1  -2 2889.85 119.978  82
 -10   1  -2 2797.66 127.338  73
 -10   1  -1 17964.5 431.635  82
 -10   1  -1 18856.8 447.931  73
 -10   1   0 1825.74 97.0006  73
 -10   1   0 1798.19 84.8533  82
 -10   1   0 1809.14 107.888  16
 -10   1   1 11517.8 301.362  16
 -10   1   2 3014.62 118.640  83
 -10   1   2 3398.66 125.811  16
  -9  -8 -10 16506.1 410.169  67
  -9  -8  -9 11816.2 319.968  67
  -9  -8  -7 16208.9 421.591  80
  -9  -8  -4 16970.3 451.661  51
  -9  -8  -3 18540.0 473.295  50
  -9  -8  -3 18237.3 468.338  51
  -9  -8  -3 18244.0 467.265  21
  -9  -8  -2 2246.92 165.454  51
  -9  -8  -2 2130.59 169.022  50
  -9  -8  -2 2094.64 178.534  21
  -9  -8  -1 13184.5 353.358  50
  -9  -8  -1 13646.6 354.132  51
  -9  -8  -1 12661.1 346.549  21
  -9  -8   0 243.954 104.677  50
  -9  -8   0 273.454 108.992  51
  -9  -7 -12 5097.89 199.836  67
  -9  -7 -11 9069.99 289.810  67
  -9  -7 -10 6774.82 253.012  67
  -9  -7  -9 7744.67 265.841  80
  -9  -7  -9 8378.71 285.061  67
  -9  -7  -8 4357.81 214.489  67
  -9  -7  -8 4477.95 204.254  80
  -9  -7  -8 4342.08 207.755  51
  -9  -7  -7 9192.54 308.077  67
  -9  -7  -6 5384.93 228.535  67
  -9  -7  -3 14761.8 435.936  51
  -9  -7  -3 14526.2 438.583  50
  -9  -7  -2 8570.81 306.956  51
  -9  -7  -2 8984.38 314.974  50
  -9  -7  -2 9212.25 315.207  21
  -9  -7  -1 24473.0 608.593  51
  -9  -7  -1 24633.6 612.883  50
  -9  -7  -1 25344.1 622.908  54
  -9  -7  -1 23990.7 604.111  21
  -9  -7   0 962.429 147.890  50
  -9  -7   0 806.632 138.115  51
  -9  -7   0 912.455 141.379  21
  -9  -7   1 12315.3 337.066  50
  -9  -7   1 11425.3 336.220  51
  -9  -7   4 15045.1 387.247  54
  -9  -7   5 5708.46 190.872  54
  -9  -6 -13 1097.35 76.6378  81
  -9  -6 -11 9430.63 320.533  67
  -9  -6 -10 10630.7 336.204  80
  -9  -6 -10 11349.0 365.275  67
  -9  -6  -9 19593.7 539.107  80
  -9  -6  -9 21140.1 561.618  67
  -9  -6  -8 11559.4 366.262  50
  -9  -6  -8 11138.7 367.759  51
  -9  -6  -8 11655.2 387.546  67
  -9  -6  -7 31564.4 791.832  50
  -9  -6  -7 33239.8 807.552  67
  -9  -6  -6 4317.83 241.527  67
  -9  -6  -5 31490.0 775.563  67
  -9  -6  -4 954.319 151.556  67
  -9  -6  -3 26656.4 665.830  51
  -9  -6  -3 26997.7 670.563  50
  -9  -6  -3 27077.0 666.202  21
  -9  -6  -2 9893.56 337.862  50
  -9  -6  -2 9766.75 343.375  51
  -9  -6  -2 9644.79 346.731  21
  -9  -6  -1 10120.0 344.626  50
  -9  -6  -1 10459.5 345.039  51
  -9  -6  -1 10603.4 359.619  54
  -9  -6  -1 10005.7 336.111  21
  -9  -6   0 14386.9 416.956  50
  -9  -6   0 14181.8 413.858  51
  -9  -6   0 14082.1 409.081  21
  -9  -6   1 1585.35 156.639  51
  -9  -6   1 1497.44 147.967  50
  -9  -6   2 4064.92 191.894  51
  -9  -6   4 6989.18 248.980  54
  -9  -6   5 4419.59 194.136  54
  -9  -6   6 10106.1 282.041  54
  -9  -5 -15 1650.43 91.6261  81
  -9  -5 -14 5730.59 191.306  81
  -9  -5 -13 4512.04 169.899  90
  -9  -5 -13 4158.04 169.831  81
  -9  -5 -12 6910.02 240.834  81
  -9  -5 -12 8045.89 259.104  80
  -9  -5 -11 11288.1 334.022  80
  -9  -5 -11 9614.79 305.749  81
  -9  -5 -10 1814.29 154.488  80
  -9  -5 -10 1875.58 172.014  67
  -9  -5  -9 26685.8 702.585  67
  -9  -5  -8 2874.48 214.029  67
  -9  -5  -8 3025.82 208.018  50
  -9  -5  -8 2910.03 203.977  51
  -9  -5  -7 29027.4 744.424  67
  -9  -5  -7 27778.8 722.204  50
  -9  -5  -7 28123.4 720.123  51
  -9  -5  -6 1640.10 184.662  67
  -9  -5  -6 1640.24 181.075  80
  -9  -5  -5 13531.1 435.152  67
  -9  -5  -5 13766.8 438.393  80
  -9  -5  -4 247.034 151.849  67
  -9  -5  -3 26531.3 695.480  51
  -9  -5  -3 27302.7 693.424  21
  -9  -5  -3 25363.8 679.218  67
  -9  -5  -2 14174.7 401.789  21
  -9  -5  -2 13845.3 382.470  51
  -9  -5  -2 14438.7 387.869  50
  -9  -5  -1 5610.76 256.780  21
  -9  -5  -1 5725.72 263.307  50
  -9  -5  -1 5845.88 263.375  51
  -9  -5  -1 5706.60 269.374  54
  -9  -5   0 7588.51 295.036  50
  -9  -5   0 7552.04 294.217  51
  -9  -5   1 7808.71 290.828  51
  -9  -5   1 7940.95 293.373  50
  -9  -5   2 17598.8 484.386  50
  -9  -5   2 18765.0 493.769  51
  -9  -5   3 10101.3 316.046  50
  -9  -5   4 11151.9 350.083  54
  -9  -5   5 10225.1 317.591  54
  -9  -5   6 21776.9 530.860  54
  -9  -5   7 142.924 96.0160  54
  -9  -4 -15 5698.52 198.265  81
  -9  -4 -15 6683.48 203.353  90
  -9  -4 -14 189.886 67.9160  81
  -9  -4 -14 251.685 91.2008  90
  -9  -4 -13 4177.47 181.587  90
  -9  -4 -13 3546.17 170.030  81
  -9  -4 -13 3875.25 193.293  67
  -9  -4 -12 633.417 110.482  90
  -9  -4 -12 599.288 90.3711  81
  -9  -4 -12 466.498 107.344  80
  -9  -4 -11 1673.73 135.282  90
  -9  -4 -11 1452.02 117.536  81
  -9  -4 -10 107.091 102.223  90
  -9  -4 -10 204.103 78.3237  81
  -9  -4  -9 19142.4 501.799  90
  -9  -4  -9 18119.1 497.709  81
  -9  -4  -8 924.593 163.856  50
  -9  -4  -8 691.617 172.884  67
  -9  -4  -7 44538.6 1055.35  51
  -9  -4  -7 43807.2 1055.78  50
  -9  -4  -7 44184.3 1067.55  80
  -9  -4  -7 46335.0 1087.72  67
  -9  -4  -6 878.267 173.787  80
  -9  -4  -6 856.444 112.312  82
  -9  -4  -6 1070.53 186.761  67
  -9  -4  -5 38224.2 933.442  80
  -9  -4  -5 39166.2 941.851  67
  -9  -4  -4 7052.77 368.037  80
  -9  -4  -4 6755.01 313.328  67
  -9  -4  -3 37941.7 938.256  80
  -9  -4  -3 38491.5 926.354  54
  -9  -4  -3 37141.8 931.800  67
  -9  -4  -2 17215.7 608.708  80
  -9  -4  -2 19108.6 610.335  54
  -9  -4  -2 17060.1 587.651  67
  -9  -4  -1 8214.77 323.079  51
  -9  -4  -1 7720.50 317.677  50
  -9  -4  -1 7178.69 316.844  54
  -9  -4   0 13906.4 440.913  16
  -9  -4   0 14392.6 439.920  50
  -9  -4   0 13971.1 435.036  51
  -9  -4   1 6251.58 259.014  80
  -9  -4   1 5815.52 267.340  16
  -9  -4   1 6403.83 273.425  50
  -9  -4   1 6276.32 275.168  51
  -9  -4   2 27932.3 666.766  80
  -9  -4   2 27241.8 681.079  51
  -9  -4   2 26656.8 679.091  50
  -9  -4   2 26059.5 711.679  16
  -9  -4   3 6800.43 283.513  16
  -9  -4   3 6511.09 255.968  50
  -9  -4   4 22328.5 576.514  54
  -9  -4   4 21169.9 590.930  16
  -9  -4   5 2394.30 167.437  54
  -9  -4   5 2154.17 161.484  16
  -9  -4   6 12463.7 347.467  54
  -9  -4   6 10963.1 362.429  16
  -9  -4   7 212.010 97.4449  54
  -9  -4   7 186.990 91.0505  55
  -9  -4   7 145.867 80.4295  16
  -9  -4   8 5510.98 191.874  55
  -9  -4   8 5350.95 178.602  54
  -9  -4   8 4939.61 194.123  16
  -9  -3 -15 3759.88 166.548  81
  -9  -3 -15 4927.71 176.975  90
  -9  -3 -14 9436.15 287.969  81
  -9  -3 -14 9356.47 290.286  90
  -9  -3 -13 16209.5 446.726  81
  -9  -3 -13 16813.5 452.116  90
  -9  -3 -12 3567.98 180.021  81
  -9  -3 -12 4247.65 199.193  90
  -9  -3 -11 15095.4 445.926  81
  -9  -3 -11 16218.0 466.652  67
  -9  -3 -11 15758.0 451.230  90
  -9  -3 -10 29.8006 106.360  90
  -9  -3 -10 4.23659 79.0824  81
  -9  -3  -9 39552.4 929.578  90
  -9  -3  -9 38417.1 940.626  80
  -9  -3  -9 38720.9 923.708  81
  -9  -3  -8 4273.35 219.720  90
  -9  -3  -8 3888.76 232.778  80
  -9  -3  -8 3941.26 198.989  81
  -9  -3  -8 4283.15 200.618  82
  -9  -3  -7 64362.9 1459.94  50
  -9  -3  -7 65322.3 1458.33  51
  -9  -3  -7 64108.3 1436.00  90
  -9  -3  -7 65295.3 1468.25  80
  -9  -3  -7 61543.0 1419.97  81
  -9  -3  -7 64951.8 1455.05  82
  -9  -3  -7 67599.4 1493.90  67
  -9  -3  -6 7690.79 357.626  51
  -9  -3  -6 7812.90 341.808  67
  -9  -3  -6 7003.32 319.450  80
  -9  -3  -6 7504.97 292.037  82
  -9  -3  -5 52284.0 1218.37  67
  -9  -3  -5 52929.1 1204.20  80
  -9  -3  -4 21252.9 607.829  82
  -9  -3  -4 24178.9 631.658  80
  -9  -3  -4 22259.9 594.048  16
  -9  -3  -4 23131.0 630.852  67
  -9  -3  -3 13855.4 457.812  80
  -9  -3  -3 13097.2 423.850  54
  -9  -3  -3 12272.7 409.981  16
  -9  -3  -3 12397.9 433.054  67
  -9  -3  -2 22379.7 549.339  51
  -9  -3  -2 22188.5 547.084  50
  -9  -3  -2 14804.2 491.395  80
  -9  -3  -2 14564.6 489.376  54
  -9  -3  -2 14076.6 484.632  16
  -9  -3  -1 6771.50 284.037  50
  -9  -3  -1 6182.28 278.141  51
  -9  -3  -1 4702.81 243.877  80
  -9  -3  -1 4974.93 259.101  54
  -9  -3  -1 4225.60 232.973  16
  -9  -3   0 6709.95 285.870  50
  -9  -3   0 6935.10 291.491  51
  -9  -3   0 7064.68 273.427  80
  -9  -3   0 6580.88 290.554  16
  -9  -3   1 2569.46 193.540  50
  -9  -3   1 2337.82 161.637  80
  -9  -3   1 2180.95 176.063  16
  -9  -3   2 9330.70 356.795  16
  -9  -3   2 9886.33 338.374  50
  -9  -3   3 10227.9 351.911  54
  -9  -3   3 9642.06 360.053  16
  -9  -3   4 25634.3 603.837  54
  -9  -3   4 24927.2 596.934  55
  -9  -3   4 24091.7 631.021  16
  -9  -3   5 3818.84 188.743  55
  -9  -3   5 3475.82 194.357  54
  -9  -3   6 14944.0 419.891  55
  -9  -3   6 15373.9 418.079  54
  -9  -3   7 2197.98 142.985  54
  -9  -3   7 2270.77 148.905  55
  -9  -2 -15 20400.8 476.242  90
  -9  -2 -15 18586.3 467.565  81
  -9  -2 -14 102.874 93.9105  90
  -9  -2 -14 80.1059 68.2054  81
  -9  -2 -13 14116.2 393.869  90
  -9  -2 -13 14354.5 389.344  81
  -9  -2 -12 111.626 105.475  90
  -9  -2 -12 90.0162 69.9688  89
  -9  -2 -12 163.606 77.5985  81
  -9  -2 -11 15136.2 426.451  81
  -9  -2 -11 14491.8 430.893  90
  -9  -2 -10 130.027 128.287  67
  -9  -2 -10 67.7203 108.925  90
  -9  -2 -10 115.493 76.5179  89
  -9  -2 -10 220.573 69.7257  82
  -9  -2 -10 161.459 84.9651  81
  -9  -2  -9 15764.8 461.256  90
  -9  -2  -9 16217.5 452.255  81
  -9  -2  -9 15445.6 460.516  80
  -9  -2  -9 15859.9 444.121  82
  -9  -2  -8 2672.22 183.365  90
  -9  -2  -8 2624.65 177.122  89
  -9  -2  -8 2610.23 160.371  81
  -9  -2  -8 2870.08 195.649  80
  -9  -2  -8 3022.07 167.649  82
  -9  -2  -7 30313.8 750.672  90
  -9  -2  -7 28071.0 759.630  89
  -9  -2  -7 30840.2 757.613  82
  -9  -2  -7 30207.1 734.009  81
  -9  -2  -7 30154.9 760.447  80
  -9  -2  -7 30580.4 748.667  16
  -9  -2  -6 3624.76 201.865  89
  -9  -2  -6 3755.42 217.554  90
  -9  -2  -6 4028.08 208.886  82
  -9  -2  -6 3818.43 188.251  81
  -9  -2  -6 3707.23 232.777  80
  -9  -2  -6 3838.32 206.777  16
  -9  -2  -5 51279.3 1156.71  90
  -9  -2  -5 49228.6 1168.33  89
  -9  -2  -5 49389.7 1172.65  16
  -9  -2  -5 49818.1 1186.02  82
  -9  -2  -5 50330.4 1174.89  80
  -9  -2  -4 2452.57 214.650  54
  -9  -2  -4 2099.25 171.083  16
  -9  -2  -4 2326.21 156.740  89
  -9  -2  -3 45209.6 1025.57  80
  -9  -2  -3 43429.8 1038.63  16
  -9  -2  -2 4190.66 267.970  80
  -9  -2  -2 4503.64 284.767  54
  -9  -2  -1 25799.6 650.039  80
  -9  -2  -1 25863.6 681.229  54
  -9  -2  -1 23946.4 684.881  16
  -9  -2   0 28657.3 694.700  80
  -9  -2   0 27203.4 745.133  16
  -9  -2   1 4666.61 241.988  16
  -9  -2   1 4312.38 224.265  73
  -9  -2   2 35107.5 874.168  73
  -9  -2   3 93.4244 118.868  55
  -9  -2   3 102.271 150.595  54
  -9  -2   3 108.555 75.2908  73
  -9  -2   4 26958.7 650.190  54
  -9  -2   4 27008.2 649.963  55
  -9  -2   5 4714.88 224.804 122
  -9  -2   5 4861.28 215.169  55
  -9  -2   5 5131.46 222.521  54
  -9  -2   6 16155.2 473.273 122
  -9  -2   6 15558.8 474.551  16
  -9  -2   6 16994.5 455.001  55
  -9  -2   6 16916.8 447.408  54
  -9  -2   7 1290.88 123.765  16
  -9  -2   7 1435.09 129.518  55
  -9  -2   7 1463.62 137.557  54
  -9  -2   8 11940.1 346.031  16
  -9  -2   9 2232.70 123.817  16
  -9  -1 -14 195.556 67.4356  81
  -9  -1 -14 212.524 89.2170  90
  -9  -1 -13 15413.3 417.297  81
  -9  -1 -13 16116.0 428.381  90
  -9  -1 -12 366.582 84.4280  81
  -9  -1 -12 591.636 117.545  90
  -9  -1 -12 500.478 85.6879  89
  -9  -1 -11 29527.7 712.950  81
  -9  -1 -11 29071.1 695.634  82
  -9  -1 -11 27558.5 717.153  89
  -9  -1 -11 29065.6 720.516  90
  -9  -1 -10 123.911 84.0843  81
  -9  -1 -10 215.717 73.7339  82
  -9  -1 -10 85.6693 75.6653  89
  -9  -1 -10 103.530 112.738  90
  -9  -1  -9 21860.0 567.244  81
  -9  -1  -9 20472.6 556.775  82
  -9  -1  -9 21204.2 581.031  89
  -9  -1  -9 20715.9 573.329  90
  -9  -1  -8 4106.82 201.144  73
  -9  -1  -8 4528.89 219.095  89
  -9  -1  -8 4671.73 231.000  90
  -9  -1  -8 4657.39 210.764  81
  -9  -1  -8 4351.31 206.215  82
  -9  -1  -7 28412.4 760.654  73
  -9  -1  -7 31146.6 776.686  89
  -9  -1  -7 30757.2 766.423  90
  -9  -1  -7 29751.1 761.169  16
  -9  -1  -7 30810.2 749.282  81
  -9  -1  -7 29673.1 759.652  82
  -9  -1  -6 14233.0 441.417  16
  -9  -1  -6 13961.5 442.900  80
  -9  -1  -6 14492.6 416.566  81
  -9  -1  -6 13815.2 441.717  73
  -9  -1  -6 14236.8 437.264  89
  -9  -1  -6 13596.6 438.556  90
  -9  -1  -5 33090.8 854.186  16
  -9  -1  -5 34776.4 849.105  89
  -9  -1  -5 34502.3 848.707  80
  -9  -1  -5 34470.4 819.480  81
  -9  -1  -5 34560.1 874.618  73
  -9  -1  -4 16234.8 495.557  89
  -9  -1  -4 16298.0 505.121  16
  -9  -1  -4 18032.3 505.613  80
  -9  -1  -4 18216.8 509.760  54
  -9  -1  -3 19456.8 560.478  16
  -9  -1  -3 19637.6 525.435  89
  -9  -1  -3 20090.5 541.297  80
  -9  -1  -3 18798.4 564.551  82
  -9  -1  -2 9739.99 352.308  54
  -9  -1  -2 9513.87 361.736  73
  -9  -1  -2 9609.93 336.827  83
  -9  -1  -2 9529.42 353.182  82
  -9  -1  -2 10076.3 326.645  80
  -9  -1  -2 8852.07 339.870  16
  -9  -1  -1 2296.29 164.712  82
  -9  -1  -1 2552.29 162.451  83
  -9  -1  -1 2090.54 165.942  73
  -9  -1   0 11590.7 402.854  82
  -9  -1   0 12002.0 406.851  73
  -9  -1   0 12190.3 394.982  83
  -9  -1   1 340.859 91.5135  73
  -9  -1   1 225.396 86.3501  83
  -9  -1   2 23312.6 649.857  83
  -9  -1   2 24901.0 641.014  73
  -9  -1   3 322.300 82.4453  73
  -9  -1   3 398.519 108.547  16
  -9  -1   3 494.340 124.390  55
  -9  -1   3 394.247 135.255  54
  -9  -1   3 299.401 87.9621  83
  -9  -1   4 5113.40 231.466  54
  -9  -1   4 5363.19 228.127  55
  -9  -1   4 5214.78 240.157  16
  -9  -1   4 4511.98 192.772  73
  -9  -1   4 5303.72 241.611 122
  -9  -1   5 386.405 63.8791  73
  -9  -1   5 443.528 99.1491 122
  -9  -1   5 518.518 125.276  54
  -9  -1   5 482.046 111.540  55
  -9  -1   5 425.288 102.658  16
  -9  -1   6 12505.7 366.686  55
  -9  -1   6 12230.1 356.966  54
  -9  -1   6 11998.4 376.270  16
  -9  -1   6 12347.9 385.363 122
  -9  -1   7 183.957 81.3169 122
  -9  -1   7 141.136 57.4292  82
  -9  -1   7 132.394 83.4522  16
  -9  -1   8 19538.2 441.306  16
  -9  -1   8 19370.1 452.441 122
  -9  -1   9 1228.06 93.2444  16
  -9   0 -13 24862.2 587.571  81
  -9   0 -12 1281.38 122.761  90
  -9   0 -12 1097.51 89.7885  82
  -9   0 -12 1236.10 105.411  81
  -9   0 -11 19324.9 520.382  89
  -9   0 -11 20066.9 529.358  90
  -9   0 -11 19876.0 510.369  82
  -9   0 -11 20863.8 521.961  81
  -9   0 -10 3633.47 195.571  90
  -9   0 -10 3371.64 173.709  89
  -9   0 -10 3443.06 164.895  82
  -9   0 -10 3697.73 178.649  81
  -9   0  -9 9919.08 335.207  90
  -9   0  -9 9921.18 330.024  89
  -9   0  -9 9911.78 320.798  81
  -9   0  -8 7326.32 272.892  89
  -9   0  -8 6872.49 276.926  90
  -9   0  -8 6980.63 261.171  81
  -9   0  -7 7181.78 267.819  73
  -9   0  -7 7216.83 274.446  89
  -9   0  -7 7335.63 267.830  81
  -9   0  -6 9304.29 305.472  81
  -9   0  -6 8769.31 315.008  82
  -9   0  -6 9236.77 316.380  89
  -9   0  -6 8661.36 319.649  16
  -9   0  -6 9278.70 317.826  73
  -9   0  -5 9100.04 309.879  89
  -9   0  -5 8577.86 314.029  82
  -9   0  -5 8376.13 301.887  83
  -9   0  -5 9090.59 320.925  73
  -9   0  -4 12632.1 402.498  83
  -9   0  -4 13102.2 414.460  82
  -9   0  -4 13632.3 398.305  89
  -9   0  -3 11984.3 393.354  82
  -9   0  -3 12213.5 390.528  83
  -9   0  -3 12341.5 368.204  89
  -9   0  -2 11215.6 330.118  89
  -9   0  -2 10621.0 362.941  82
  -9   0  -2 10383.9 356.884  83
  -9   0  -2 10510.3 366.660  73
  -9   0  -1 3043.51 177.307  83
  -9   0  -1 2883.44 174.442  82
  -9   0  -1 3138.91 181.907  73
  -9   0   0 18390.7 518.735  73
  -9   0   0 17706.3 519.615  16
  -9   0   0 17892.4 518.517  83
  -9   0   0 17381.9 516.728  82
  -9   0   1 313.366 105.299  16
  -9   0   1 527.571 100.142  83
  -9   0   1 288.466 85.2195  73
  -9   0   1 273.803 87.4245  82
  -9   0   2 27269.7 667.775  73
  -9   0   2 25632.5 686.244  83
  -9   0   2 25770.8 676.312  82
  -9   0   2 25804.5 683.840  16
  -9   0   3 1238.68 134.797  55
  -9   0   3 1146.53 102.123  73
  -9   0   3 884.896 104.516  82
  -9   0   3 975.384 115.126  83
  -9   0   3 1018.39 122.735  16
  -9   0   4 8775.86 291.091  55
  -9   0   4 8310.57 262.641  73
  -9   0   4 8459.44 298.253  16
  -9   0   4 7824.70 295.120  83
  -9   0   4 7672.66 274.024  82
  -9   0   5 3229.34 172.976  55
  -9   0   5 2866.94 128.061  73
  -9   0   5 2785.68 140.618  82
  -9   0   5 2644.54 159.355  83
  -9   0   5 2946.82 166.957  16
  -9   0   6 17427.6 441.227  55
  -9   0   6 17418.0 445.554  16
  -9   0   7 6401.18 234.164  83
  -9   0   7 7219.78 232.105  16
  -9   0   8 9653.01 296.942  83
  -9   0   8 11219.1 290.183  16
  -9   0   9 3923.65 150.875  83
  -9   0   9 4583.26 137.871  16
  -9   1 -12 315.642 57.9195  82
  -9   1 -11 9374.45 279.936  89
  -9   1 -10 3509.91 160.648  89
  -9   1  -9 7186.76 252.560  89
  -9   1  -8 5931.94 227.083  82
  -9   1  -8 6228.58 235.768  89
  -9   1  -7 10465.5 334.287  89
  -9   1  -7 10646.6 334.508  82
  -9   1  -7 10233.7 325.185  83
  -9   1  -7 11066.4 327.705  73
  -9   1  -6 11167.7 345.129  89
  -9   1  -6 10778.9 343.517  82
  -9   1  -6 10647.4 339.509  83
  -9   1  -6 11018.4 341.696  73
  -9   1  -5 9952.66 317.231  89
  -9   1  -5 9065.29 313.168  83
  -9   1  -5 9628.15 321.531  82
  -9   1  -5 9686.97 319.981  73
  -9   1  -4 20338.8 560.753  82
  -9   1  -4 20630.6 562.466  83
  -9   1  -4 20728.3 569.649  16
  -9   1  -4 22427.0 555.922  89
  -9   1  -3 8049.99 292.935  82
  -9   1  -3 8055.17 295.559  83
  -9   1  -3 8612.37 280.936  89
  -9   1  -3 8544.11 308.300  16
  -9   1  -2 28298.1 735.793  83
  -9   1  -2 29447.8 733.017  82
  -9   1  -2 29319.9 742.191  16
  -9   1  -2 29919.1 739.753  73
  -9   1  -1 627.066 100.664  83
  -9   1  -1 603.353 115.065  16
  -9   1  -1 589.235 99.6984  73
  -9   1  -1 582.590 96.8210  82
  -9   1   0 36821.2 873.227  82
  -9   1   0 36541.9 890.506  83
  -9   1   0 36623.0 877.320  73
  -9   1   0 36470.7 885.277  16
  -9   1   1 2313.40 143.038  82
  -9   1   1 2324.44 155.654  83
  -9   1   1 2543.04 146.707  73
  -9   1   1 2378.14 158.032  16
  -9   1   2 17515.9 491.403  83
  -9   1   2 16776.0 461.288  82
  -9   1   2 18194.6 472.223  73
  -9   1   2 17085.2 480.729  16
  -9   1   3 1557.58 123.222  83
  -9   1   3 1545.42 105.838  82
  -9   1   3 1729.35 131.585  16
  -9   1   3 1640.52 111.317  73
  -9   1   4 8458.31 254.781  82
  -9   1   4 9234.93 290.877  16
  -9   1   4 8670.74 264.621  73
  -9   1   4 9713.67 299.412  55
  -9   1   5 5453.20 211.638  55
  -9   1   5 5101.42 196.482  16
  -9   1   6 7720.55 236.707  16
  -9   1   7 3377.13 128.286  16
  -9   2 -10 11997.9 317.783  82
  -9   2  -9 2515.16 126.179  82
  -9   2  -8 21231.1 525.575  82
  -9   2  -8 21215.4 521.890  83
  -9   2  -7 3806.74 168.758  82
  -9   2  -7 4004.96 167.493  83
  -9   2  -6 20540.4 518.291  82
  -9   2  -6 20087.1 517.810  83
  -9   2  -5 187.506 69.9550  82
  -9   2  -5 226.519 69.7141  83
  -9   2  -5 214.445 68.1443  73
  -9   2  -4 5767.30 214.938  82
  -9   2  -4 5656.24 218.218  83
  -9   2  -4 5772.48 220.015  73
  -9   2  -3 636.090 86.7930  83
  -9   2  -3 720.495 86.8392  82
  -9   2  -2 10872.4 330.263  73
  -9   2  -2 10008.3 313.584  82
  -9   2  -2 10361.4 327.349  16
  -9   2  -1 571.158 79.0401  82
  -9   2  -1 501.013 96.0418  16
  -9   2  -1 557.595 85.6504  73
  -9   2   0 11534.0 342.428  73
  -9   2   0 11201.7 319.646  82
  -9   2   0 11366.3 343.392  16
  -9   2   1 410.953 63.2289  82
  -9   2   1 401.542 88.2969  16
  -9   2   1 440.933 74.7530  73
  -9   2   2 10348.7 304.582  16
  -9   2   2 10632.9 301.397  73
  -9   2   3 666.485 89.1873  16
  -9   2   4 17247.4 465.753  83
  -9   2   4 18777.7 445.453  16
  -9   2   5 2540.11 128.704  83
  -9   2   5 2793.76 113.808  16
  -9   2   6 8735.59 253.050  83
  -9   3  -7 4959.48 158.718  82
  -9   3  -6 8495.88 237.144  82
  -9   3  -5 4241.55 149.260  82
  -9   3  -4 7714.59 220.838  82
  -9   3  -3 109.192 53.6516  82
  -9   3  -2 25379.7 555.946  82
  -9   3  -2 23990.1 593.416  83
  -9   3  -1 124.715 64.3651  83
  -9   3   0 16347.2 420.687  83
  -9   3   1 3268.36 141.345  83
  -9   3   2 13450.6 352.728  83
  -9   3   3 7312.17 219.190  83
  -8  -9 -10 6227.47 205.467  27
  -8  -9 -10 5081.18 193.535  67
  -8  -9  -9 10725.9 290.635  27
  -8  -9  -9 8677.70 266.547  67
  -8  -9  -8 7422.55 243.747  27
  -8  -9  -7 743.674 111.752  27
  -8  -9  -4 10444.2 326.445  51
  -8  -9  -3 6571.16 272.991  21
  -8  -9  -3 6999.99 253.656  51
  -8  -9  -2 10445.8 314.495  21
  -8  -9  -2 10596.6 314.544  51
  -8  -9  -2 10553.3 318.259  50
  -8  -9  -1 101.069 119.773  21
  -8  -9  -1 2.64711 117.453  50
  -8  -9  -1 66.9357 118.129  51
  -8  -9   0 10104.6 291.697  50
  -8  -8 -13 1521.23 125.120  67
  -8  -8 -12 5817.16 227.593  67
  -8  -8 -11 1150.32 125.419  27
  -8  -8 -11 1214.87 142.688  67
  -8  -8 -10 10275.4 320.070  27
  -8  -8 -10 10182.3 326.677  67
  -8  -8  -9 4721.26 216.518  27
  -8  -8  -9 4535.44 219.787  67
  -8  -8  -8 6766.78 261.807  21
  -8  -8  -8 7677.14 281.358  67
  -8  -8  -8 7385.56 274.658  27
  -8  -8  -8 7437.69 274.448  50
  -8  -8  -8 7428.27 277.753  51
  -8  -8  -8 6814.23 254.057 103
  -8  -8  -7 1358.37 149.392  27
  -8  -8  -7 1158.74 124.714 103
  -8  -8  -7 1361.07 140.399  21
  -8  -8  -7 966.007 150.282  67
  -8  -8  -6 2580.37 170.008  67
  -8  -8  -6 2599.18 172.884  27
  -8  -8  -5 1808.74 151.237  27
  -8  -8  -3 15954.4 476.584  21
  -8  -8  -3 14486.6 443.367  51
  -8  -8  -2 42399.4 996.902  21
  -8  -8  -2 43295.0 1000.15  51
  -8  -8  -2 43314.2 1004.21  50
  -8  -8  -1 218.931 189.162  50
  -8  -8  -1 202.598 194.733  51
  -8  -8  -1 316.993 199.293  54
  -8  -8  -1 231.981 195.504  21
  -8  -8   0 49961.5 1118.55  21
  -8  -8   0 49690.2 1116.26  51
  -8  -8   0 50010.7 1124.09  50
  -8  -8   1 14641.7 423.683  20
  -8  -8   1 13521.4 388.487  21
  -8  -8   1 14228.4 403.092  50
  -8  -8   1 13617.9 390.139  51
  -8  -8   4 9513.26 292.410  54
  -8  -8   5 3540.26 160.746  54
  -8  -8   6 532.963 96.4340  54
  -8  -7 -11 6213.14 257.519  27
  -8  -7 -10 20563.6 559.244 103
  -8  -7 -10 22703.1 589.484  27
  -8  -7  -9 5892.54 248.751 103
  -8  -7  -9 6435.33 277.374  51
  -8  -7  -9 6038.48 259.402  80
  -8  -7  -8 26516.6 683.920  51
  -8  -7  -8 25592.9 678.354  50
  -8  -7  -8 24445.0 658.191 103
  -8  -7  -7 3455.69 222.407  21
  -8  -7  -7 3561.88 233.596  67
  -8  -7  -7 3519.13 223.232  27
  -8  -7  -7 3029.42 191.269 103
  -8  -7  -7 3750.19 234.587  50
  -8  -7  -6 23761.9 657.756  67
  -8  -7  -6 25780.9 657.582  27
  -8  -7  -5 31.4777 166.872  67
  -8  -7  -5 483.710 162.359  27
  -8  -7  -4 20415.7 558.673  27
  -8  -7  -4 21844.1 571.049  67
  -8  -7  -3 23567.0 512.861  51
  -8  -7  -3 25616.6 518.443  50
  -8  -7  -3 30056.0 555.049  21
  -8  -7  -2 40807.1 971.729  21
  -8  -7  -2 40317.8 978.948  54
  -8  -7  -2 40235.2 973.530  51
  -8  -7  -2 39134.3 973.046  50
  -8  -7  -1 20694.7 572.855  21
  -8  -7  -1 18958.0 571.454  20
  -8  -7  -1 20688.2 597.765  54
  -8  -7  -1 19954.7 572.284  50
  -8  -7  -1 20947.0 576.056  51
  -8  -7   0 6033.96 281.539  20
  -8  -7   0 5693.40 263.156  21
  -8  -7   0 6250.82 276.419  50
  -8  -7   0 5669.85 268.761  51
  -8  -7   1 2899.01 205.187  20
  -8  -7   1 2816.56 181.302  21
  -8  -7   1 2865.01 191.708  51
  -8  -7   1 2571.71 186.000  50
  -8  -7   2 1366.91 142.458  21
  -8  -7   2 1439.28 148.455  50
  -8  -7   3 1053.00 131.614  50
  -8  -7   4 8329.41 299.741  54
  -8  -7   5 539.922 131.081  54
  -8  -7   6 9749.89 298.929  20
  -8  -7   6 9007.95 288.513  54
  -8  -7   7 2398.96 143.440  20
  -8  -7   7 2115.74 136.006  54
  -8  -6 -16 2518.27 121.654  90
  -8  -6 -15 11517.4 346.531  67
  -8  -6 -15 11376.9 316.902  90
  -8  -6 -14 13343.6 381.370  27
  -8  -6 -14 12381.4 355.140  90
  -8  -6 -13 6208.84 238.040  90
  -8  -6 -10 31307.6 812.279  80
  -8  -6 -10 34889.7 841.913  27
  -8  -6  -9 290.748 133.226  80
  -8  -6  -9 196.169 131.744  21
  -8  -6  -9 277.394 142.845  50
  -8  -6  -9 210.522 148.829  51
  -8  -6  -9 317.703 143.940  27
  -8  -6  -8 15344.3 469.146  51
  -8  -6  -8 14952.1 468.833  50
  -8  -6  -8 14281.5 456.735  21
  -8  -6  -7 25.8533 157.696  51
  -8  -6  -7 125.952 143.896  50
  -8  -6  -7 96.1911 145.955  67
  -8  -6  -7 96.9354 138.736  21
  -8  -6  -7-5.36856 141.168  27
  -8  -6  -6 12945.4 439.955  67
  -8  -6  -6 13262.4 432.991  27
  -8  -6  -5 30.4053 145.992  27
  -8  -6  -5 64.4372 158.612  67
  -8  -6  -4 13811.6 433.306  54
  -8  -6  -4 12834.2 426.430  67
  -8  -6  -4 12401.9 417.678  27
  -8  -6  -3 778.323 155.811  27
  -8  -6  -3 761.152 159.126  67
  -8  -6  -3 1054.26 181.907  20
  -8  -6  -2 28781.8 748.143  54
  -8  -6  -2 26369.8 701.786  67
  -8  -6  -2 28079.5 735.051  21
  -8  -6  -2 27650.4 738.495  51
  -8  -6  -2 27361.3 739.533  50
  -8  -6  -1 19211.9 582.216  54
  -8  -6  -1 18692.8 560.955  21
  -8  -6  -1 19838.6 570.775  51
  -8  -6  -1 19702.5 572.408  50
  -8  -6   0 3224.87 225.023  20
  -8  -6   0 3240.62 211.100  21
  -8  -6   0 3026.20 216.460  51
  -8  -6   0 3249.94 219.060  50
  -8  -6   1 1028.39 148.308  21
  -8  -6   1 1063.13 159.092  51
  -8  -6   1 1047.60 160.346  50
  -8  -6   2 12385.3 390.956  21
  -8  -6   2 13504.4 409.003  50
  -8  -6   2 12839.0 399.231  51
  -8  -6   3 10345.4 330.467  21
  -8  -6   3 10137.0 337.586  50
  -8  -6   3 10812.5 339.688  51
  -8  -6   4 8279.99 317.223  54
  -8  -6   5 10036.0 341.641  54
  -8  -6   5 9867.78 334.063  55
  -8  -6   5 10182.2 344.042  20
  -8  -6   6 5946.11 246.137  55
  -8  -6   6 6120.00 249.835  54
  -8  -6   6 6302.40 254.669  20
  -8  -6   7 12075.1 353.121  54
  -8  -6   7 11735.7 365.701  55
  -8  -6   8 136.340 111.901  54
  -8  -6   8 150.048 95.5748  55
  -8  -6   8 298.886 103.193  20
  -8  -5 -17 4314.81 166.845  90
  -8  -5 -16 10989.4 337.295  68
  -8  -5 -16 11490.7 328.103  90
  -8  -5 -15 5458.49 237.555  68
  -8  -5 -15 5378.50 223.899  90
  -8  -5 -14 8113.78 299.019  67
  -8  -5 -14 7868.85 301.854  68
  -8  -5 -14 7498.90 279.856  90
  -8  -5 -13 4764.76 251.134  68
  -8  -5 -13 4946.98 233.195  90
  -8  -5 -12 18107.4 502.472  80
  -8  -5 -12 18361.5 534.685  68
  -8  -5 -12 17741.0 517.292  90
  -8  -5 -11 2780.61 194.193  80
  -8  -5 -11 2945.55 218.036  68
  -8  -5 -11 2638.83 189.955  90
  -8  -5 -10 24767.3 658.752  80
  -8  -5 -10 23871.1 638.400  90
  -8  -5 -10 24148.9 664.699  68
  -8  -5  -9 3472.53 237.671  67
  -8  -5  -9 3490.08 227.033  27
  -8  -5  -9 3084.78 211.556  51
  -8  -5  -9 3088.41 210.005  50
  -8  -5  -9 3289.59 215.218  80
  -8  -5  -9 2761.95 201.429  21
  -8  -5  -8 15151.5 476.046  27
  -8  -5  -8 14020.5 456.333  51
  -8  -5  -8 14163.2 454.823  50
  -8  -5  -8 15497.5 494.565  67
  -8  -5  -7 178.239 290.706  74
  -8  -5  -7 307.384 276.631  75
  -8  -5  -7 180.184 149.051  27
  -8  -5  -7 144.114 165.056  50
  -8  -5  -7 298.280 169.660  51
  -8  -5  -7 172.913 144.517  21
  -8  -5  -7 232.731 155.897  67
  -8  -5  -6 34094.0 894.316  67
  -8  -5  -6 36164.3 890.297  27
  -8  -5  -6 32566.5 1358.39  75
  -8  -5  -6 31702.5 1347.40  74
  -8  -5  -5 444.725 183.430  27
  -8  -5  -5-161.375 387.189  75
  -8  -5  -5 26.7148 414.005  74
  -8  -5  -5 441.150 181.946  67
  -8  -5  -5 710.598 183.967  54
  -8  -5  -4 66992.6 1493.81  54
  -8  -5  -4 65517.1 1504.20  67
  -8  -5  -4 67842.3 1496.13  27
  -8  -5  -3 16928.8 568.882  20
  -8  -5  -3 16094.6 549.512  27
  -8  -5  -2 19952.4 608.914  54
  -8  -5  -2 24948.9 640.355  50
  -8  -5  -2 24822.2 638.159  51
  -8  -5  -2 16488.6 983.735  74
  -8  -5  -2 17524.5 994.477  75
  -8  -5  -2 16889.4 567.496  67
  -8  -5  -2 26326.4 640.250  21
  -8  -5  -2 18022.5 591.037  20
  -8  -5  -1 23003.3 642.128  54
  -8  -5  -1 21690.2 625.877  50
  -8  -5  -1 22192.3 626.444  51
  -8  -5  -1 21243.5 597.978  67
  -8  -5  -1 21586.1 616.653  21
  -8  -5  -1 22462.9 634.559  20
  -8  -5  -1 21019.0 1056.58  74
  -8  -5  -1 20857.5 1051.15  75
  -8  -5   0 9509.75 369.586  20
  -8  -5   0 8661.11 344.725  21
  -8  -5   0 9302.00 354.851  51
  -8  -5   0 9439.99 358.582  50
  -8  -5   0 8162.31 651.440  75
  -8  -5   0 9004.38 676.094  74
  -8  -5   1 16596.2 497.481  51
  -8  -5   1 17170.9 506.741  50
  -8  -5   1 16643.1 903.943  75
  -8  -5   1 16549.2 907.816  74
  -8  -5   1 16688.2 494.387  21
  -8  -5   1 15793.2 514.237  16
  -8  -5   2 6043.16 284.754  55
  -8  -5   2 6389.78 272.157  21
  -8  -5   2 6952.36 291.426  50
  -8  -5   2 6757.95 286.205  51
  -8  -5   2 6054.79 288.684  16
  -8  -5   3 14990.6 448.826  21
  -8  -5   3 15183.4 502.793  16
  -8  -5   3 16220.4 466.942  50
  -8  -5   3 15926.2 462.341  51
  -8  -5   4 2075.55 167.324  50
  -8  -5   4 2513.10 201.537  54
  -8  -5   4 2273.66 187.074  55
  -8  -5   5 17520.4 512.319  55
  -8  -5   5 17960.9 513.191  54
  -8  -5   5 17940.0 517.645  20
  -8  -5   6 667.433 129.552  55
  -8  -5   6 587.643 146.223  54
  -8  -5   6 500.894 138.968  20
  -8  -5   7 7526.25 284.312  55
  -8  -5   7 7846.91 279.358  54
  -8  -5   7 8021.49 290.033  20
  -8  -5   8 2153.50 153.857  54
  -8  -5   8 2385.12 158.278  20
  -8  -5  10 338.671 79.8701  16
  -8  -4 -17 4942.65 187.592  79
  -8  -4 -17 5274.65 196.938  81
  -8  -4 -16 13681.0 400.778  68
  -8  -4 -16 14174.1 370.261  79
  -8  -4 -16 13294.7 390.871  90
  -8  -4 -15 14096.0 431.347  68
  -8  -4 -15 14626.9 396.797  79
  -8  -4 -15 13891.9 423.257  90
  -8  -4 -14 27869.3 725.773  68
  -8  -4 -14 27888.3 679.470  79
  -8  -4 -14 27650.4 714.909  90
  -8  -4 -13 4756.93 257.744  68
  -8  -4 -13 4528.49 246.248  67
  -8  -4 -13 4659.63 213.067  79
  -8  -4 -13 4720.63 223.850  80
  -8  -4 -13 4637.73 241.787  90
  -8  -4 -12 30729.3 791.394  67
  -8  -4 -12 30311.9 792.949  68
  -8  -4 -12 29180.4 753.167  80
  -8  -4 -12 29771.9 777.436  90
  -8  -4 -11 610.505 156.313  68
  -8  -4 -11 879.796 143.633  80
  -8  -4 -11 769.949 143.804  90
  -8  -4 -10 30322.3 810.054  68
  -8  -4 -10 31044.1 793.183  80
  -8  -4 -10 30181.5 790.402  90
  -8  -4  -9 3223.40 225.281  68
  -8  -4  -9 2917.80 199.466  90
  -8  -4  -9 2979.56 210.488  51
  -8  -4  -8 15667.4 491.640  51
  -8  -4  -8 15485.0 489.852  50
  -8  -4  -8 16331.0 525.743  67
  -8  -4  -8 17891.7 526.438  27
  -8  -4  -8 15004.9 829.523  76
  -8  -4  -8 16089.7 867.881  75
  -8  -4  -8 16037.0 862.296  74
  -8  -4  -8 14330.9 476.401  21
  -8  -4  -8 15543.0 477.736  90
  -8  -4  -8 15381.2 458.022  82
  -8  -4  -7 24870.8 720.065  21
  -8  -4  -7 27060.6 709.905  82
  -8  -4  -7 27614.4 1198.89  74
  -8  -4  -7 24679.1 1119.79  76
  -8  -4  -7 26765.9 1188.14  75
  -8  -4  -7 28604.7 770.117  67
  -8  -4  -7 30705.5 768.883  27
  -8  -4  -7 27012.4 735.333  51
  -8  -4  -7 27004.8 735.508  50
  -8  -4  -6 18331.5 564.508  82
  -8  -4  -6 20190.4 608.785  67
  -8  -4  -6 19538.9 593.456  50
  -8  -4  -6 18959.2 588.138  51
  -8  -4  -6 19792.6 1013.90  75
  -8  -4  -6 21381.6 1035.67  74
  -8  -4  -6 22335.3 610.216  27
  -8  -4  -5 27212.9 751.996  67
  -8  -4  -5 28436.4 749.689  27
  -8  -4  -5 25775.3 1194.67  74
  -8  -4  -5 25149.4 1194.86  75
  -8  -4  -4 27488.4 726.647  54
  -8  -4  -4 27933.5 732.494  27
  -8  -4  -4 25214.0 693.900  16
  -8  -4  -4 27047.6 739.374  67
  -8  -4  -3 35551.2 920.092  54
  -8  -4  -3 32877.7 898.814  16
  -8  -4  -3 33341.0 914.278  67
  -8  -4  -2 1531.47 206.212  20
  -8  -4  -2 1017.78 171.007  67
  -8  -4  -2 754.053 138.963  16
  -8  -4  -2 479.596 365.334  74
  -8  -4  -2 990.757 368.454  75
  -8  -4  -2 1965.97 241.281  54
  -8  -4  -1 1309.45 178.158  20
  -8  -4  -1 1345.50 173.401  21
  -8  -4  -1 1143.48 160.929  67
  -8  -4  -1 1121.75 143.653  16
  -8  -4  -1 1416.58 185.526  51
  -8  -4  -1 1295.68 180.943  50
  -8  -4  -1 1203.61 336.656  74
  -8  -4  -1 1629.75 353.282  75
  -8  -4  -1 1273.85 184.714  54
  -8  -4   0 19847.4 560.957  67
  -8  -4   0 19689.0 569.131  51
  -8  -4   0 20027.9 573.089  50
  -8  -4   0 19645.5 996.633  75
  -8  -4   0 19807.2 997.544  74
  -8  -4   0 19011.1 590.134  16
  -8  -4   0 18423.1 556.233  21
  -8  -4   1 6992.05 298.880  21
  -8  -4   1 7329.87 312.794  51
  -8  -4   1 7029.13 312.749  50
  -8  -4   1 6673.60 586.294  75
  -8  -4   1 7112.94 611.754  74
  -8  -4   1 6948.66 318.702  16
  -8  -4   1 7460.45 301.112  55
  -8  -4   2 8626.78 325.938  21
  -8  -4   2 8753.52 335.713  51
  -8  -4   2 9279.17 342.510  50
  -8  -4   2 8650.15 637.963  74
  -8  -4   2 8077.64 627.004  75
  -8  -4   2 8642.92 361.774  16
  -8  -4   2 8937.96 343.887  55
  -8  -4   3 20586.4 574.350  50
  -8  -4   3 20982.1 575.726  51
  -8  -4   3 19842.3 558.444  21
  -8  -4   3 22043.6 612.951  54
  -8  -4   3 21603.0 601.527  55
  -8  -4   4 5394.28 254.821  50
  -8  -4   4 6446.43 522.447  17
  -8  -4   4 6722.27 303.616  20
  -8  -4   4 6193.53 291.269  55
  -8  -4   4 6150.58 296.736  54
  -8  -4   5 40981.3 976.596  20
  -8  -4   5 40628.1 968.770  54
  -8  -4   6 219.683 140.223  20
  -8  -4   6 148.156 117.476  55
  -8  -4   6 215.335 143.368  54
  -8  -4   7 15136.4 441.668  20
  -8  -4   7 14411.2 430.261  54
  -8  -4   7 14844.3 443.465  55
  -8  -4   8 43.0829 111.222  54
  -8  -4  11 8519.36 254.986  55
  -8  -3 -17 2653.07 132.134  79
  -8  -3 -17 2743.09 148.804  90
  -8  -3 -16 23846.7 563.411  79
  -8  -3 -16 21783.1 579.987  81
  -8  -3 -16 22868.8 584.928  90
  -8  -3 -15 4657.67 202.265  79
  -8  -3 -15 4555.93 223.052  90
  -8  -3 -14 33148.2 780.821  79
  -8  -3 -14 31156.9 810.664  68
  -8  -3 -14 31896.7 806.790  90
  -8  -3 -13 1976.09 156.534  79
  -8  -3 -13 1843.96 177.183  67
  -8  -3 -13 2204.39 194.025  68
  -8  -3 -13 1881.64 178.592  90
  -8  -3 -12 25385.9 691.766  80
  -8  -3 -12 27545.5 686.382  79
  -8  -3 -12 26685.2 727.626  68
  -8  -3 -12 26901.9 718.446  67
  -8  -3 -12 26763.6 723.533  90
  -8  -3 -11 223.369 112.328  79
  -8  -3 -11 353.583 128.326  80
  -8  -3 -11 267.843 131.285  90
  -8  -3 -11 332.314 143.208  67
  -8  -3 -11 479.557 155.574  68
  -8  -3 -10 29016.1 771.402  90
  -8  -3 -10 28463.5 780.945  68
  -8  -3  -9 4695.55 214.773  82
  -8  -3  -9 4274.31 242.126  51
  -8  -3  -9 3318.57 463.106  74
  -8  -3  -9 4287.39 455.781  76
  -8  -3  -9 3911.22 446.817  75
  -8  -3  -9 4667.62 249.660  90
  -8  -3  -9 4034.78 255.520  68
  -8  -3  -8 21375.1 597.875  90
  -8  -3  -8 19845.1 585.189  50
  -8  -3  -8 19881.5 586.008  51
  -8  -3  -8 20017.8 974.506  75
  -8  -3  -8 20971.0 984.223  74
  -8  -3  -8 21792.1 987.122  76
  -8  -3  -8 20510.9 574.505  82
  -8  -3  -7 10953.6 378.028  82
  -8  -3  -7 11221.8 387.150  90
  -8  -3  -7 10248.9 400.549  80
  -8  -3  -7 10688.5 735.057  74
  -8  -3  -7 11001.4 732.056  75
  -8  -3  -7 10774.2 671.402  76
  -8  -3  -7 11303.1 366.358  16
  -8  -3  -7 10690.5 405.025  50
  -8  -3  -7 10073.5 395.364  51
  -8  -3  -6 55585.9 1296.96  67
  -8  -3  -6 53553.1 1248.22  90
  -8  -3  -6 54682.7 1822.52  75
  -8  -3  -6 53016.9 1804.15  74
  -8  -3  -6 54974.7 1283.32  80
  -8  -3  -6 52107.4 1267.06  82
  -8  -3  -6 51385.5 1260.67  51
  -8  -3  -6 52636.2 1267.44  50
  -8  -3  -6 54389.4 1245.47  16
  -8  -3  -5 24353.6 685.489  67
  -8  -3  -5 22502.3 668.823  80
  -8  -3  -5 22858.1 641.341  54
  -8  -3  -5 23680.1 641.386  16
  -8  -3  -5 23183.8 1108.20  75
  -8  -3  -5 21850.4 1088.53  74
  -8  -3  -4 51409.9 1207.23  54
  -8  -3  -4 49808.5 1207.28  16
  -8  -3  -4 51580.2 1231.85  67
  -8  -3  -3 12186.7 472.185  16
  -8  -3  -3 12270.6 487.489  67
  -8  -3  -2 24765.2 750.544  67
  -8  -3  -2 35916.1 807.141  21
  -8  -3  -2 24750.0 757.345  16
  -8  -3  -2 26019.9 761.392  54
  -8  -3  -2 34283.4 813.189  50
  -8  -3  -2 34182.7 814.143  51
  -8  -3  -2 25421.2 1185.60  75
  -8  -3  -2 24308.8 1177.31  74
  -8  -3  -1 23463.5 697.616  16
  -8  -3  -1 23507.7 680.312  67
  -8  -3  -1 28125.8 705.230  21
  -8  -3  -1 24434.4 694.882  54
  -8  -3  -1 23090.8 644.938  55
  -8  -3  -1 26428.1 699.203  51
  -8  -3  -1 26639.3 703.053  50
  -8  -3  -1 23421.3 1108.50  74
  -8  -3  -1 23907.5 1121.68  75
  -8  -3   0 21517.3 648.975  16
  -8  -3   0 22751.8 627.492  67
  -8  -3   0 23024.4 610.247  55
  -8  -3   0 21603.9 1050.27  75
  -8  -3   0 21903.6 1046.64  74
  -8  -3   0 21749.1 627.368  50
  -8  -3   0 21639.3 625.058  51
  -8  -3   0 20310.6 609.761  21
  -8  -3   1 33214.2 1313.60  75
  -8  -3   1 32432.3 1293.49  74
  -8  -3   1 32943.8 816.456  55
  -8  -3   1 30897.6 854.691 122
  -8  -3   1 30640.2 855.045  16
  -8  -3   1 31325.7 811.651  51
  -8  -3   1 30972.9 815.630  50
  -8  -3   2 3253.03 222.438 122
  -8  -3   2 3875.19 425.922  17
  -8  -3   2 3309.13 221.079  55
  -8  -3   2 3513.06 234.174  16
  -8  -3   2 3639.11 435.195  75
  -8  -3   2 4016.32 459.912  74
  -8  -3   2 3446.81 226.367  50
  -8  -3   2 3564.60 232.631  51
  -8  -3   3 30357.1 825.271 122
  -8  -3   3 31395.5 1190.43  17
  -8  -3   3 32240.4 810.858  20
  -8  -3   3 30333.8 792.541  55
  -8  -3   3 31780.3 800.880  54
  -8  -3   3 29230.7 828.160  16
  -8  -3   3 29236.5 1179.96  75
  -8  -3   3 28528.1 1176.93  74
  -8  -3   3 28706.6 760.792  50
  -8  -3   3 29246.9 765.879  51
  -8  -3   4 145.933 107.493 122
  -8  -3   4 317.732 134.859  50
  -8  -3   4 366.252 144.976  51
  -8  -3   4 312.829 265.661  17
  -8  -3   4 313.003 157.473  54
  -8  -3   4 261.236 132.440  55
  -8  -3   5 17394.4 538.027 122
  -8  -3   5 17379.7 513.704  55
  -8  -3   5 18131.7 511.291  54
  -8  -3   5 18521.7 879.393  17
  -8  -3   6 116.368 114.168  55
  -8  -3   6 205.591 133.516  54
  -8  -3   6 120.205 98.0570 122
  -8  -3   6-21.9895 282.142  17
  -8  -3   7 12253.4 387.461  54
  -8  -3   7 12666.5 419.143 122
  -8  -3   8 812.132 132.344  54
  -8  -3   8 798.812 114.964 122
  -8  -3   9 3664.99 180.241  54
  -8  -3   9 4188.64 192.099 122
  -8  -3  10 624.340 104.890  16
  -8  -3  11 2281.88 132.103  55
  -8  -3  11 2000.04 131.514  16
  -8  -3  12 60.0286 70.5028  55
  -8  -3  12 72.4374 65.4113  16
  -8  -2 -17 2893.95 135.953  79
  -8  -2 -16 5350.11 213.879  89
  -8  -2 -16 7700.64 236.779  79
  -8  -2 -15 1546.18 125.176  89
  -8  -2 -15 1890.49 153.851  90
  -8  -2 -15 2104.73 142.679  79
  -8  -2 -15 1833.23 137.794  81
  -8  -2 -14 16775.7 496.897  90
  -8  -2 -14 17756.5 476.072  79
  -8  -2 -14 16092.5 495.656  81
  -8  -2 -13 1045.25 145.467  90
  -8  -2 -13 894.494 123.693  81
  -8  -2 -13 1032.83 134.578  79
  -8  -2 -12 27809.0 732.687  67
  -8  -2 -12 27005.7 743.956  90
  -8  -2 -12 28559.1 716.875  79
  -8  -2 -11 96.3796 140.554  67
  -8  -2 -11 189.260 129.417  90
  -8  -2 -11 41.6545 69.0102  82
  -8  -2 -11 51.5951 106.109  79
  -8  -2 -10 34647.5 911.816  90
  -8  -2 -10 35551.2 873.244  79
  -8  -2 -10 36125.5 880.159  82
  -8  -2 -10 36573.6 920.670  67
  -8  -2  -9 12322.2 430.251  90
  -8  -2  -9 11458.9 709.711  76
  -8  -2  -9 12340.6 446.365  67
  -8  -2  -9 12309.0 401.821  82
  -8  -2  -8 53755.6 1250.09  82
  -8  -2  -8 53452.7 1266.73  90
  -8  -2  -8 52341.7 1263.11  80
  -8  -2  -8 51972.3 1243.66  51
  -8  -2  -8 52467.7 1247.58  50
  -8  -2  -8 53965.6 1244.97  16
  -8  -2  -8 53250.1 1757.59  75
  -8  -2  -8 53743.5 1717.97  76
  -8  -2  -8 52428.2 1744.83  74
  -8  -2  -7 43755.9 1059.43  82
  -8  -2  -7 43691.6 1066.25  90
  -8  -2  -7 43196.0 1072.56  80
  -8  -2  -7 43661.1 1067.96  81
  -8  -2  -7 41957.2 1058.21  51
  -8  -2  -7 42262.6 1062.25  50
  -8  -2  -7 43916.7 1051.10  16
  -8  -2  -7 42400.0 1549.63  75
  -8  -2  -7 42866.4 1553.88  74
  -8  -2  -7 45040.9 1489.27  76
  -8  -2  -6 68334.8 1543.61  82
  -8  -2  -6 66480.3 1527.43  90
  -8  -2  -6 68576.5 1527.39  81
  -8  -2  -6 67125.1 1546.23  80
  -8  -2  -6 65210.1 1534.16  50
  -8  -2  -6 64549.0 1531.41  51
  -8  -2  -6 65717.7 1522.52  16
  -8  -2  -6 68876.3 2114.49  74
  -8  -2  -6 67709.5 2104.35  75
  -8  -2  -5 86695.0 2526.82  75
  -8  -2  -5 86216.6 2519.18  74
  -8  -2  -5 86406.0 1896.15  81
  -8  -2  -5 87073.5 1925.95  80
  -8  -2  -5 84419.4 1928.18  82
  -8  -2  -5 88679.2 1942.60  67
  -8  -2  -5 84624.8 1910.41  16
  -8  -2  -5 85716.4 1902.07  90
  -8  -2  -5 86777.7 1895.08  54
  -8  -2  -5 83104.2 1882.16  83
  -8  -2  -4 1111.36 121.086  83
  -8  -2  -4 1226.29 148.675  16
  -8  -2  -4 761.110 176.655  80
  -8  -2  -4 890.989 189.380  54
  -8  -2  -4 1009.67 191.130  67
  -8  -2  -4 1216.89 154.367  90
  -8  -2  -3 11899.5 409.303  83
  -8  -2  -3 13332.7 453.356  67
  -8  -2  -3 13135.3 443.169  16
  -8  -2  -3 13423.3 439.628  54
  -8  -2  -3 13040.9 438.494  80
  -8  -2  -2 2038.35 159.635  83
  -8  -2  -2 2091.26 197.925  67
  -8  -2  -2 1903.02 197.597  80
  -8  -2  -2 2000.07 178.464  16
  -8  -2  -2 2367.96 214.630  54
  -8  -2  -2 1794.14 365.281  75
  -8  -2  -2 1688.04 365.160  74
  -8  -2  -1 13251.8 446.803  51
  -8  -2  -1 13509.9 448.565  50
  -8  -2  -1 13205.4 457.241  16
  -8  -2  -1 12630.4 436.293  83
  -8  -2  -1 13547.3 454.250  67
  -8  -2  -1 12841.6 786.360  75
  -8  -2  -1 13653.3 809.664  74
  -8  -2  -1 12493.5 429.006  80
  -8  -2  -1 12978.5 410.947  55
  -8  -2  -1 12877.8 443.018  54
  -8  -2   0 48.0146 105.684  16
  -8  -2   0 40.1951 123.031  80
  -8  -2   0 381.367 282.505  74
  -8  -2   0 432.534 269.856  75
  -8  -2   0 130.876 103.967 122
  -8  -2   0-16.9640 160.472  51
  -8  -2   0-22.9351 144.358  50
  -8  -2   0 183.435 116.809  55
  -8  -2   1 8122.55 346.454  16
  -8  -2   1 7413.58 304.698  80
  -8  -2   1 7978.83 349.947 122
  -8  -2   1 8070.23 331.473  50
  -8  -2   1 8298.17 333.266  51
  -8  -2   1 8427.40 323.111  55
  -8  -2   1 8086.64 621.041  75
  -8  -2   1 8673.18 635.907  74
  -8  -2   2 3820.83 237.920 122
  -8  -2   2 3818.12 235.647  51
  -8  -2   2 3442.01 228.708  50
  -8  -2   2 3747.60 222.271  55
  -8  -2   2 4223.33 461.824  75
  -8  -2   2 3692.90 443.949  74
  -8  -2   3 18941.4 593.933 122
  -8  -2   3 18158.9 537.558  50
  -8  -2   3 19570.0 566.182  54
  -8  -2   3 18625.4 556.318  55
  -8  -2   3 18891.7 914.228  74
  -8  -2   3 17990.8 893.944  75
  -8  -2   4 122.941 119.800  55
  -8  -2   4 124.179 148.170  54
  -8  -2   4 94.8255 251.431  17
  -8  -2   4-50.8396 102.436 122
  -8  -2   5 11936.3 397.627  55
  -8  -2   5 11996.4 392.892  54
  -8  -2   5 12262.2 717.206  17
  -8  -2   5 12485.2 430.078 122
  -8  -2   6 737.807 132.466 122
  -8  -2   6 542.553 133.854  16
  -8  -2   6 452.275 82.6214  73
  -8  -2   6 783.012 147.637  54
  -8  -2   6 689.144 138.611  55
  -8  -2   7 18139.8 580.044  16
  -8  -2   7 20076.3 581.672 122
  -8  -2   7 19519.9 530.973  54
  -8  -2   8 1104.85 142.360  16
  -8  -2   8 1288.48 139.474 122
  -8  -2   8 1427.00 151.113  54
  -8  -2   9 15414.2 474.955  16
  -8  -2   9 16346.8 465.478 122
  -8  -2   9 14880.5 409.636  54
  -8  -2  10 6018.62 249.024  16
  -8  -2  10 5887.39 238.235 122
  -8  -2  10 6466.81 237.083  55
  -8  -2  11 16540.9 433.050  55
  -8  -2  11 16868.7 448.293  16
  -8  -2  12 11502.7 304.297  55
  -8  -2  12 10928.7 309.726  16
  -8  -1 -17 9057.79 254.372  79
  -8  -1 -16 23025.8 557.015  79
  -8  -1 -15 7.35824 64.4930  89
  -8  -1 -15-27.4958 97.9447  79
  -8  -1 -14 29860.5 731.847  81
  -8  -1 -14 30133.7 712.461  79
  -8  -1 -13 200.036 123.308  90
  -8  -1 -13 261.280 106.062  79
  -8  -1 -13 87.4205 89.6014  81
  -8  -1 -12 24688.6 693.324  90
  -8  -1 -12 25770.4 695.276  81
  -8  -1 -12 26534.6 670.796  79
  -8  -1 -12 25322.8 654.282  82
  -8  -1 -11 4003.23 238.720  90
  -8  -1 -11 4655.94 225.953  79
  -8  -1 -11 3969.14 227.656  81
  -8  -1 -11 4237.51 203.769  82
  -8  -1 -11 4302.08 238.501  67
  -8  -1 -10 25324.7 705.088  90
  -8  -1 -10 26398.8 669.672  79
  -8  -1 -10 24226.7 698.878  81
  -8  -1 -10 24787.9 668.572  82
  -8  -1 -10 25723.8 701.221  67
  -8  -1  -9 17109.4 531.255  90
  -8  -1  -9 17207.6 536.773  67
  -8  -1  -9 17133.2 528.124  81
  -8  -1  -9 17565.3 493.551  79
  -8  -1  -9 16504.5 518.035  80
  -8  -1  -9 17013.2 502.356  82
  -8  -1  -8 32611.5 882.479  73
  -8  -1  -8 36147.2 913.569  67
  -8  -1  -8 34935.1 898.960  90
  -8  -1  -8 33950.8 888.615  80
  -8  -1  -8 35378.6 897.950  81
  -8  -1  -8 34634.6 879.636  16
  -8  -1  -8 34011.0 1315.43  75
  -8  -1  -8 34241.2 1313.21  74
  -8  -1  -8 35358.3 1289.51  76
  -8  -1  -8 35480.9 860.623  83
  -8  -1  -8 34282.3 877.357  82
  -8  -1  -7 30689.0 835.200  73
  -8  -1  -7 31848.6 834.381  90
  -8  -1  -7 31577.9 830.050  80
  -8  -1  -7 32849.1 830.187  81
  -8  -1  -7 31681.2 800.473  83
  -8  -1  -7 31588.1 820.995  82
  -8  -1  -7 30599.8 1183.44  76
  -8  -1  -7 31755.8 1274.78  74
  -8  -1  -7 32634.6 1284.46  75
  -8  -1  -7 30726.3 815.872  16
  -8  -1  -6 9401.06 359.392  16
  -8  -1  -6 9386.79 371.034  90
  -8  -1  -6 9872.77 360.315  81
  -8  -1  -6 9798.93 377.548  80
  -8  -1  -6 9938.05 350.571  83
  -8  -1  -6 9254.04 356.102  82
  -8  -1  -6 10134.0 356.553  54
  -8  -1  -6 9776.16 691.170  74
  -8  -1  -6 9684.15 684.616  75
  -8  -1  -5 12131.1 420.322  16
  -8  -1  -5 12480.7 426.568  90
  -8  -1  -5 11901.6 423.442  80
  -8  -1  -5 12624.0 408.257  81
  -8  -1  -5 12476.2 411.470  83
  -8  -1  -5 12438.0 415.781  54
  -8  -1  -5 13007.4 775.448  74
  -8  -1  -5 12150.7 772.540  75
  -8  -1  -4 3136.90 193.487  83
  -8  -1  -4 3428.80 209.905  16
  -8  -1  -4 3474.86 207.841  89
  -8  -1  -4 3320.55 212.341  90
  -8  -1  -4 3823.58 232.024  54
  -8  -1  -4 3566.01 227.738  80
  -8  -1  -4 3683.80 195.739  81
  -8  -1  -3 568.972 160.795  67
  -8  -1  -3 420.340 97.8653  89
  -8  -1  -3 515.830 100.923  83
  -8  -1  -3 526.407 121.409  16
  -8  -1  -3 451.929 152.036  54
  -8  -1  -3 526.209 133.323  90
  -8  -1  -3 529.036 145.955  80
  -8  -1  -2 7487.50 319.739  83
  -8  -1  -2 7761.63 306.338  89
  -8  -1  -2 7736.23 318.289  80
  -8  -1  -2 8511.51 339.803  16
  -8  -1  -2 7970.28 296.518  55
  -8  -1  -2 8568.12 336.558  54
  -8  -1  -2 8314.51 631.354  74
  -8  -1  -2 9270.18 666.741  75
  -8  -1  -1 5785.72 553.627  75
  -8  -1  -1 6120.13 560.568  74
  -8  -1  -1 5648.27 265.540  80
  -8  -1  -1 5569.62 278.372  83
  -8  -1  -1 5694.60 261.697  55
  -8  -1   0 9931.76 393.330 122
  -8  -1   0 10628.2 363.395  55
  -8  -1   0 9524.00 346.577  80
  -8  -1   0 11472.9 721.582  74
  -8  -1   0 10814.6 728.746  75
  -8  -1   0 9497.32 378.590  50
  -8  -1   1 26937.6 712.470  55
  -8  -1   1 29298.2 1188.02  74
  -8  -1   1 28307.4 1178.62  75
  -8  -1   2 492.973 129.362 122
  -8  -1   2 646.472 279.206  75
  -8  -1   2 502.238 288.567  74
  -8  -1   2 463.961 148.622  55
  -8  -1   3 37504.2 916.588  55
  -8  -1   3 36422.0 910.688  54
  -8  -1   3 36378.4 1328.42  74
  -8  -1   3 37705.0 1343.58  75
  -8  -1   3 35168.0 952.423  16
  -8  -1   3 36592.0 954.440 122
  -8  -1   3 33320.3 907.073  73
  -8  -1   4 151.265 113.553 122
  -8  -1   4 163.354 117.212  16
  -8  -1   4 187.910 81.4067  73
  -8  -1   4 219.144 130.347  55
  -8  -1   4 90.6487 156.046  54
  -8  -1   5 30043.1 823.800 122
  -8  -1   5 32071.9 783.930  54
  -8  -1   5 32075.0 799.170  55
  -8  -1   5 30749.0 837.234  16
  -8  -1   6 1823.25 167.602 122
  -8  -1   6 1609.60 116.311  73
  -8  -1   6 1427.82 159.227  16
  -8  -1   6 1870.92 174.011  54
  -8  -1   7 6018.06 277.956 122
  -8  -1   7 5276.08 273.542  16
  -8  -1   7 5905.39 253.628  54
  -8  -1   8 23809.5 649.910 122
  -8  -1   8 22993.0 647.191  16
  -8  -1   8 23107.4 589.405  54
  -8  -1   9 2876.92 178.336 122
  -8  -1   9 2971.20 181.750  16
  -8  -1   9 2801.45 170.500  54
  -8  -1   9 2854.79 178.774  55
  -8  -1  10 12666.9 385.011 122
  -8  -1  10 12512.7 378.519  16
  -8  -1  10 12533.6 367.006  55
  -8  -1  11 2711.18 148.348 122
  -8  -1  11 2858.61 150.262  55
  -8  -1  11 2559.59 144.465  16
  -8  -1  12 7718.99 225.887  55
  -8  -1  12 7146.13 218.714  16
  -8   0 -14 15329.6 411.516  79
  -8   0 -14 13489.1 402.873  89
  -8   0 -13 474.530 97.4284  81
  -8   0 -13 686.709 113.538  79
  -8   0 -13 469.290 83.0039  82
  -8   0 -13 536.816 90.3721  89
  -8   0 -12 14379.5 425.692  82
  -8   0 -12 14923.9 435.026  79
  -8   0 -12 14267.8 444.905  81
  -8   0 -11 4795.03 230.061  79
  -8   0 -11 4800.12 237.423  81
  -8   0 -11 4685.93 215.427  82
  -8   0 -11 4569.95 247.922  90
  -8   0 -10 23258.5 614.279  79
  -8   0 -10 22989.6 641.858  81
  -8   0 -10 22889.5 617.269  82
  -8   0 -10 21911.0 606.521  83
  -8   0 -10 22627.8 643.430  90
  -8   0 -10 22589.0 648.898  89
  -8   0  -9 18647.9 521.596  79
  -8   0  -9 17472.6 542.860  81
  -8   0  -9 18684.7 564.233  89
  -8   0  -9 18364.8 556.661  90
  -8   0  -9 17803.3 518.363  83
  -8   0  -9 17932.2 526.413  82
  -8   0  -8 33154.0 844.749  81
  -8   0  -8 32028.8 822.450  73
  -8   0  -8 31402.3 845.446  90
  -8   0  -8 33226.3 865.313  89
  -8   0  -8 31756.5 818.243  83
  -8   0  -7 40755.0 1001.63  89
  -8   0  -7 39333.9 986.304  90
  -8   0  -7 39059.6 971.853  81
  -8   0  -7 39414.6 973.897  73
  -8   0  -7 37571.8 967.680  16
  -8   0  -7 37272.4 953.760  83
  -8   0  -6 3700.62 216.668  73
  -8   0  -6 3573.94 215.946  89
  -8   0  -6 3211.96 223.366  90
  -8   0  -6 3662.23 237.169  80
  -8   0  -6 3964.40 215.101  81
  -8   0  -6 3404.33 447.120  74
  -8   0  -6 3336.79 452.210  75
  -8   0  -6 3515.02 213.390  16
  -8   0  -6 3584.40 201.981  83
  -8   0  -5 26436.3 732.298  82
  -8   0  -5 27425.8 732.254  83
  -8   0  -5 28368.7 1193.28  75
  -8   0  -5 27547.2 1187.58  74
  -8   0  -5 26456.0 723.581  80
  -8   0  -5 27521.9 721.812  81
  -8   0  -5 27614.5 751.510  73
  -8   0  -5 26718.5 736.712  90
  -8   0  -5 27148.6 746.810  89
  -8   0  -4 7978.66 331.195  54
  -8   0  -4 8208.16 638.845  74
  -8   0  -4 7055.58 607.409  75
  -8   0  -4 7882.82 327.161  80
  -8   0  -4 7963.06 304.158  81
  -8   0  -4 8291.42 334.694  90
  -8   0  -4 7669.37 319.376  89
  -8   0  -4 7484.10 313.448  83
  -8   0  -4 7710.28 318.759  82
  -8   0  -3 40382.5 998.455  80
  -8   0  -3 41852.0 991.947  81
  -8   0  -3 41401.5 1012.06  54
  -8   0  -3 40548.0 1014.14  90
  -8   0  -3 42105.5 1016.85  89
  -8   0  -3 40058.5 1025.12  83
  -8   0  -3 40983.3 1028.94  82
  -8   0  -2 4348.40 236.651  83
  -8   0  -2 4422.20 270.073  54
  -8   0  -2 4451.33 224.558  55
  -8   0  -2 4174.96 231.137  82
  -8   0  -2 4185.30 235.873  80
  -8   0  -2 4224.57 208.171  81
  -8   0  -2 4283.82 242.735  73
  -8   0  -2 4532.89 220.990  89
  -8   0  -1 30832.5 851.967  83
  -8   0  -1 32534.3 817.350  55
  -8   0  -1 35032.5 1336.37  74
  -8   0  -1 33640.8 1323.07  75
  -8   0  -1 31496.5 848.290  82
  -8   0  -1 32699.4 864.989  73
  -8   0  -1 32810.8 808.727  89
  -8   0   0 5794.45 289.945 122
  -8   0   0 5816.97 285.004  83
  -8   0   0 6761.97 563.068  75
  -8   0   0 6261.75 562.869  74
  -8   0   0 6638.14 297.123  73
  -8   0   0 6075.97 292.702  16
  -8   0   0 6309.94 280.190  55
  -8   0   1 24059.6 1078.33  75
  -8   0   1 24399.4 1094.64  74
  -8   0   1 23958.7 684.760  73
  -8   0   1 24378.8 696.102  16
  -8   0   1 24136.4 664.440  55
  -8   0   2 15030.4 829.857  75
  -8   0   2 17379.4 882.431  74
  -8   0   2 15583.6 493.309  73
  -8   0   2 15479.0 492.090  55
  -8   0   2 15666.9 512.741  16
  -8   0   3 11361.9 390.868  73
  -8   0   3 11358.8 417.589  16
  -8   0   3 11859.9 409.690  54
  -8   0   3 11636.0 405.157  55
  -8   0   4 840.805 141.504  16
  -8   0   4 791.257 102.896  73
  -8   0   4 667.564 160.301  54
  -8   0   4 661.930 140.796  55
  -8   0   5 20381.9 574.713  55
  -8   0   5 19811.3 559.190  54
  -8   0   5 19320.8 531.253  73
  -8   0   5 19248.8 595.083  16
  -8   0   6 1986.09 124.719  73
  -8   0   6 2115.89 173.886  16
  -8   0   6 2447.92 184.601  54
  -8   0   7 1265.34 139.794 122
  -8   0   7 1165.00 135.418  16
  -8   0   7 1361.22 146.455  54
  -8   0   8 12293.1 388.931  16
  -8   0   8 11555.3 395.717 122
  -8   0   9 4349.26 211.950 122
  -8   0   9 4367.16 203.958  16
  -8   0   9 4384.94 204.711  55
  -8   0  10 11347.1 356.410 122
  -8   0  10 11104.3 332.934  16
  -8   0  10 11972.0 343.383  55
  -8   0  11 12522.0 366.195 122
  -8   0  11 12920.3 338.319  16
  -8   0  11 13489.4 354.778  55
  -8   0  12 18937.0 444.788  55
  -8   1 -15 700.165 79.6287  81
  -8   1 -14 21102.0 513.760  90
  -8   1 -14 19044.4 492.837  89
  -8   1 -13 1549.01 115.994  82
  -8   1 -13 1517.18 114.797  89
  -8   1 -12 13294.0 388.036  82
  -8   1 -12 12719.1 396.594  81
  -8   1 -11 5151.96 221.808  83
  -8   1 -11 4872.92 228.927  81
  -8   1 -10 9945.91 355.200  89
  -8   1 -10 10146.2 342.062  83
  -8   1 -10 10221.1 357.688  81
  -8   1  -9 24246.1 682.642  90
  -8   1  -9 25234.0 686.715  89
  -8   1  -9 25536.9 680.267  81
  -8   1  -9 24831.2 661.480  83
  -8   1  -8 2466.21 179.936  81
  -8   1  -8 2543.45 205.415  90
  -8   1  -8 2569.91 178.908  89
  -8   1  -8 2426.85 157.721  73
  -8   1  -8 2500.14 167.466  82
  -8   1  -8 2334.97 162.040  83
  -8   1  -7 37662.9 937.920  81
  -8   1  -7 38559.0 954.870  89
  -8   1  -7 37750.4 949.896  90
  -8   1  -7 37773.9 927.040  73
  -8   1  -7 35946.5 924.475  83
  -8   1  -7 37336.9 930.979  82
  -8   1  -6 122.617 83.7746  83
  -8   1  -6 67.1561 130.300  90
  -8   1  -6 67.9217 86.4992  89
  -8   1  -6 85.6867 94.1607  81
  -8   1  -6 46.7097 85.1557  82
  -8   1  -6 109.345 86.3365  73
  -8   1  -5 13812.7 468.125  90
  -8   1  -5 14545.6 465.198  89
  -8   1  -5 14878.4 458.852  81
  -8   1  -5 14539.4 464.516  73
  -8   1  -5 14901.9 466.772  83
  -8   1  -5 14310.5 459.893  82
  -8   1  -4 131.047 80.7445  83
  -8   1  -4 43.0329 102.346  16
  -8   1  -4-5.46137 91.3742  81
  -8   1  -4 120.730 82.4663  82
  -8   1  -4 26.4154 274.993  75
  -8   1  -4-79.3265 318.859  74
  -8   1  -4 125.077 88.8208  73
  -8   1  -4 64.5776 83.0970  89
  -8   1  -3 15421.8 466.818  89
  -8   1  -3 14779.4 478.589  83
  -8   1  -3 14724.8 472.034  82
  -8   1  -3 14499.3 476.056  16
  -8   1  -2 228.336 91.4245  83
  -8   1  -2 106.142 106.520  16
  -8   1  -2 109.204 96.6931  73
  -8   1  -2 164.044 88.6473  82
  -8   1  -2 143.823 81.6417  89
  -8   1  -1 26271.1 745.744  16
  -8   1  -1 27510.9 759.517  83
  -8   1  -1 27844.3 747.147  82
  -8   1  -1 28472.0 730.545  55
  -8   1  -1 29137.6 763.482  73
  -8   1  -1 29468.3 1218.74  74
  -8   1  -1 28796.1 1208.09  75
  -8   1  -1 27644.8 717.881  89
  -8   1   0 49.0984 84.7560  73
  -8   1   0 13.3761 92.0276  83
  -8   1   0 107.074 105.886  16
  -8   1   0 77.1160 86.7856  82
  -8   1   0-309.303 330.705  74
  -8   1   0 25.7602 278.168  75
  -8   1   0 100.442 72.9377  89
  -8   1   0 75.2297 130.817  55
  -8   1   1 20296.1 581.364  55
  -8   1   1 20229.1 600.278  16
  -8   1   1 20508.9 587.792  73
  -8   1   1 20474.6 588.418  82
  -8   1   1 20170.6 605.960  83
  -8   1   1 20093.1 603.007 122
  -8   1   2 5094.98 255.279  55
  -8   1   2 4959.77 255.602  16
  -8   1   2 5105.46 239.653  73
  -8   1   2 4935.40 239.794  82
  -8   1   2 5237.67 261.886 122
  -8   1   3 23457.3 639.060  55
  -8   1   3 22135.4 643.914  16
  -8   1   3 23396.0 619.163  73
  -8   1   3 22292.1 622.123  82
  -8   1   3 22069.6 650.783 122
  -8   1   4 5730.25 271.396  55
  -8   1   4 6127.49 276.356  16
  -8   1   4 5666.64 244.761  82
  -8   1   4 6014.59 243.308  73
  -8   1   4 5917.33 279.182 122
  -8   1   5 17323.4 519.334  16
  -8   1   5 16882.1 483.676  82
  -8   1   5 17442.1 533.254 122
  -8   1   5 17798.0 478.730  73
  -8   1   6 3521.01 193.473  16
  -8   1   6 3436.90 203.269 122
  -8   1   6 2863.22 154.302  82
  -8   1   6 3431.30 154.380  73
  -8   1   7 2215.48 162.384 122
  -8   1   7 2534.53 161.299  16
  -8   1   8 16913.3 464.792  16
  -8   1   8 17484.6 478.224  55
  -8   1   9 6919.25 235.529  16
  -8   1   9 7355.39 258.957  55
  -8   1  10 42571.7 943.984  16
  -8   1  10 45621.3 978.780  55
  -8   1  11 640.467 95.7132  55
  -8   2 -13 4821.70 174.784  89
  -8   2 -12 4658.50 187.572  89
  -8   2 -12 4712.53 189.531  83
  -8   2 -11 5469.03 221.553  83
  -8   2 -11 6017.03 233.580  81
  -8   2 -10 1377.63 116.029  82
  -8   2 -10 1340.17 117.621  83
  -8   2 -10 1276.08 121.824  81
  -8   2  -9 15227.8 447.896  82
  -8   2  -9 15188.5 449.047  83
  -8   2  -9 15508.4 460.797  89
  -8   2  -9 15520.3 461.600  81
  -8   2  -8 54.0407 72.8341  83
  -8   2  -8 208.039 97.3126  81
  -8   2  -8 166.458 79.9140  82
  -8   2  -8 156.552 80.2725  89
  -8   2  -7 14173.5 443.103  81
  -8   2  -7 13998.2 425.002  73
  -8   2  -7 14574.6 452.094  89
  -8   2  -7 14468.3 439.887  82
  -8   2  -7 14048.8 436.109  83
  -8   2  -6 2234.18 157.412  73
  -8   2  -6 2076.37 157.606  89
  -8   2  -6 1964.70 151.221  83
  -8   2  -6 1899.68 146.395  82
  -8   2  -5 43393.8 1073.11  16
  -8   2  -5 45173.7 1071.36  73
  -8   2  -5 44931.9 1075.09  89
  -8   2  -5 44380.0 1066.93  82
  -8   2  -4 1766.20 168.362  16
  -8   2  -4 1802.03 153.673  73
  -8   2  -4 1930.24 156.627  82
  -8   2  -4 1797.39 150.861  89
  -8   2  -3 57200.8 1325.00  82
  -8   2  -3 55350.6 1332.50  16
  -8   2  -3 59085.9 1326.29  89
  -8   2  -2 69.4917 120.780  16
  -8   2  -2 80.5451 94.7806  82
  -8   2  -2 158.371 92.1410  89
  -8   2  -1 53721.2 1256.90  73
  -8   2  -1 53024.1 1230.47  55
  -8   2  -1 53203.0 1237.96  82
  -8   2  -1 52637.1 1253.53  16
  -8   2   0 14489.5 454.769  73
  -8   2   0 14599.6 454.068  55
  -8   2   0 14192.1 438.484  82
  -8   2   0 14082.0 455.773  16
  -8   2   1 10030.9 350.203  73
  -8   2   1 9981.15 357.057  55
  -8   2   1 10088.5 339.434  82
  -8   2   1 9831.85 356.967  16
  -8   2   2 5507.00 235.647  73
  -8   2   2 5120.99 248.734  55
  -8   2   2 5363.84 224.116  82
  -8   2   2 5297.70 252.646  83
  -8   2   2 5048.76 240.315  16
  -8   2   3 9108.70 298.619  82
  -8   2   3 9308.76 343.566  83
  -8   2   3 8865.45 330.714 122
  -8   2   3 9136.13 314.402  73
  -8   2   3 8681.54 330.159  55
  -8   2   3 8842.68 321.927  16
  -8   2   4 8649.55 293.628  73
  -8   2   4 8766.87 322.819 122
  -8   2   4 8416.27 274.659  82
  -8   2   4 8728.09 329.223  83
  -8   2   4 8802.24 310.977  16
  -8   2   5 3871.58 171.495  73
  -8   2   5 3833.90 203.457  83
  -8   2   5 3893.43 202.099 122
  -8   2   5 3599.34 185.381  16
  -8   2   6 8097.54 297.511 122
  -8   2   6 8054.86 273.532  16
  -8   2   7 3023.87 170.121 122
  -8   2   7 2915.30 143.642  16
  -8   2   8 12968.2 369.869  55
  -8   2   8 12491.8 374.028 122
  -8   2   8 12488.8 327.742  16
  -8   2   9 3805.80 172.358 122
  -8   2   9 4036.88 173.866  55
  -8   2   9 3647.26 169.537  83
  -8   2  10 22151.2 494.793  55
  -8   2  10 18922.1 495.345  83
  -8   3 -11 10820.7 310.001  83
  -8   3 -10 1597.65 111.920  82
  -8   3  -9 17976.2 478.205  82
  -8   3  -8 59.1820 71.3044  82
  -8   3  -8 82.9934 73.6205  89
  -8   3  -7 22018.7 586.302  89
  -8   3  -7 21630.9 571.726  82
  -8   3  -6 1660.12 140.154  89
  -8   3  -6 1592.68 131.430  82
  -8   3  -5 58624.0 1321.16  82
  -8   3  -4 1271.82 130.217  73
  -8   3  -4 1332.56 130.065  83
  -8   3  -4 1199.11 125.548  82
  -8   3  -3 35696.4 859.648  82
  -8   3  -3 35862.2 880.977  83
  -8   3  -2 4551.59 202.872  82
  -8   3  -2 4887.65 224.522  83
  -8   3  -1 4649.38 217.941  16
  -8   3  -1 4451.92 214.787  83
  -8   3  -1 3967.05 186.538  82
  -8   3  -1 4519.66 215.175  73
  -8   3  -1 4285.23 198.589  69
  -8   3   0 6804.02 267.245  73
  -8   3   0 6669.02 263.450  16
  -8   3   0 6943.38 243.140  82
  -8   3   0 6534.62 269.391  83
  -8   3   1 3670.54 186.135  73
  -8   3   1 3807.01 189.108  16
  -8   3   1 3649.18 193.308  83
  -8   3   1 3745.73 163.065  82
  -8   3   2 429.991 94.3637  16
  -8   3   2 385.922 86.3518  83
  -8   3   2 391.927 81.6796  73
  -8   3   3 2064.21 145.061  83
  -8   3   3 2147.76 137.295  16
  -8   3   4 4978.51 218.939  83
  -8   3   4 5152.25 198.443  16
  -8   3   5 1627.39 125.743  83
  -8   3   5 1782.34 110.800  16
  -8   3   6 13092.7 384.796  83
  -8   3   7 10649.1 317.621  83
  -8   3   8 19799.4 487.929  83
  -8   3   9 1811.32 96.0473  83
  -8   4  -9 6615.74 211.107  83
  -8   4  -8 308.491 64.2985  83
  -8   4  -7 4697.79 168.584  88
  -8   4  -7 4521.12 168.423  82
  -8   4  -7 4453.06 179.322  83
  -8   4  -6 1932.07 121.043  83
  -8   4  -6 2059.93 114.541  82
  -8   4  -5 16295.8 415.739  82
  -8   4  -5 15843.8 436.513  83
  -8   4  -4 645.656 88.3295  83
  -8   4  -4 745.271 82.9505  82
  -8   4  -3 25976.2 647.129  83
  -8   4  -3 26023.7 608.280  82
  -8   4  -2 241.106 75.7571  83
  -8   4  -2 361.480 65.8344  82
  -8   4  -1 14006.0 391.062  69
  -8   4  -1 14161.5 405.676  83
  -8   4   0 3637.44 169.952  69
  -8   4   0 3894.37 180.127  83
  -8   4   1 21455.9 548.186  69
  -8   4   1 21832.9 557.723  83
  -8   4   2 11948.8 349.252  69
  -8   4   2 12230.0 354.734  83
  -8   4   3 1355.02 102.177  69
  -8   4   3 1466.35 106.799  83
  -8   4   4 20965.8 519.930  83
  -8   4   5 413.152 66.4604  83
  -8   4   6 22049.4 524.582  69
  -8   4   6 22168.5 515.126  83
  -8   5  -4 7359.44 216.255  83
  -8   5  -3 11717.1 305.923  83
  -8   5  -2 15589.9 384.193  83
  -8   5  -1 6009.63 187.768  83
  -8   5   0 9693.20 266.605  69
  -8   5   0 10096.8 265.216  83
  -8   5   1 3005.11 121.844  69
  -8   5   1 2996.17 115.725  83
  -8   5   2 9008.77 245.914  69
  -8   5   2 9096.16 233.361  83
  -7 -10  -9 5289.14 186.805  27
  -7 -10  -8 6177.24 203.389  27
  -7 -10  -5 959.968 100.927 103
  -7 -10  -4 3331.85 176.499  51
  -7 -10  -3 6207.37 224.242  51
  -7 -10  -3 5892.65 223.826  50
  -7 -10  -2 711.181 124.306  50
  -7 -10  -2 880.002 126.538  21
  -7 -10  -1 5308.97 198.334  50
  -7 -10  -1 4980.60 190.090  51
  -7 -10  -1 5650.41 198.335  21
  -7 -10   0 30.5067 95.5890  50
  -7 -10   0 72.7337 90.8871  21
  -7  -9 -11 6057.66 230.335  27
  -7  -9 -10 10132.2 323.436  27
  -7  -9  -9 5396.24 236.016  27
  -7  -9  -8 4250.06 196.874 103
  -7  -9  -8 4276.90 210.877  50
  -7  -9  -8 4403.84 215.422  51
  -7  -9  -8 4434.67 211.544  27
  -7  -9  -7 4795.41 209.857 103
  -7  -9  -7 4746.82 220.701  21
  -7  -9  -7 5057.15 225.650  27
  -7  -9  -7 5150.78 230.632  50
  -7  -9  -6-98.8500 125.296  27
  -7  -9  -5 2537.69 159.339  27
  -7  -9  -4 8961.75 343.489  51
  -7  -9  -3 15773.6 462.309  50
  -7  -9  -3 15867.3 461.687  51
  -7  -9  -2 2390.61 221.626  51
  -7  -9  -2 3273.12 230.441  50
  -7  -9  -1 29509.0 741.590  50
  -7  -9  -1 30549.8 737.950  51
  -7  -9  -1 30228.1 753.288  54
  -7  -9  -1 30762.3 742.888  21
  -7  -9   0 3155.83 196.115  21
  -7  -9   0 3143.46 198.750  50
  -7  -9   0 3049.72 197.584  51
  -7  -9   1 16699.6 443.010  21
  -7  -9   1 15674.6 427.945  51
  -7  -9   2 5264.98 211.630  21
  -7  -9   2 6044.74 246.685  20
  -7  -9   4 5192.10 208.748  54
  -7  -9   5 6109.18 212.317  54
  -7  -8 -12 13995.9 403.509 103
  -7  -8 -11 9525.80 323.323  27
  -7  -8 -11 7776.22 288.928 103
  -7  -8 -10 17186.5 488.469  27
  -7  -8 -10 15400.9 457.598 103
  -7  -8  -9 31038.4 809.115 103
  -7  -8  -9 33016.6 823.969  51
  -7  -8  -8 596.967 128.575 103
  -7  -8  -8 862.190 153.255  21
  -7  -8  -8 493.729 162.585  27
  -7  -8  -8 657.096 176.518  51
  -7  -8  -8 715.220 167.579  50
  -7  -8  -7 23198.7 643.125  21
  -7  -8  -7 22579.4 647.241  50
  -7  -8  -6 1771.67 195.472  27
  -7  -8  -5 29559.7 746.664  27
  -7  -8  -4 11259.1 371.937  27
  -7  -8  -3 26222.7 638.611  50
  -7  -8  -3 26387.8 638.363  51
  -7  -8  -2 10373.2 371.922  50
  -7  -8  -2 9636.91 373.175  51
  -7  -8  -2 10837.8 375.194  21
  -7  -8  -1 17707.7 522.653  50
  -7  -8  -1 17816.7 521.799  51
  -7  -8  -1 17325.6 541.776  54
  -7  -8  -1 17830.6 520.573  21
  -7  -8   0 8621.05 327.839  21
  -7  -8   0 8614.06 342.497  20
  -7  -8   0 8200.36 328.187  50
  -7  -8   0 8216.77 327.620  51
  -7  -8   1 4434.44 243.292  20
  -7  -8   1 4028.66 224.259  21
  -7  -8   1 3972.21 226.586  51
  -7  -8   1 4081.07 224.769  50
  -7  -8   2 18.9695 123.149  21
  -7  -8   2 89.1142 134.708  51
  -7  -8   2 79.9484 131.224  50
  -7  -8   3 5757.77 234.717  21
  -7  -8   3 6126.09 235.678  50
  -7  -8   4 5258.30 245.580  54
  -7  -8   5 12519.6 378.040  54
  -7  -8   6 12572.2 367.826  54
  -7  -8   6 13338.6 379.543  20
  -7  -8   7 13561.2 378.010  54
  -7  -8   7 15735.7 396.214  20
  -7  -8   8 10055.7 279.065  20
  -7  -7 -16 16838.0 417.027  90
  -7  -7 -14 4954.01 223.936  27
  -7  -7 -13 20356.3 545.305 103
  -7  -7 -12 7559.36 289.537 103
  -7  -7 -11 21048.2 576.542 103
  -7  -7 -10 1426.02 147.847 103
  -7  -7 -10 1481.72 175.172  27
  -7  -7  -9 18233.0 545.018  21
  -7  -7  -9 19493.5 565.213  51
  -7  -7  -9 20442.2 568.213  50
  -7  -7  -9 19402.4 553.246 103
  -7  -7  -9 21412.8 591.992  27
  -7  -7  -8 1770.67 194.174  51
  -7  -7  -8 1574.33 173.740  21
  -7  -7  -8 1615.11 179.871  27
  -7  -7  -7 6534.67 302.283  50
  -7  -7  -7 6396.61 301.340  51
  -7  -7  -7 7135.26 302.338  27
  -7  -7  -7 6139.09 286.973  21
  -7  -7  -6 841.017 331.992  74
  -7  -7  -6 559.822 337.908  75
  -7  -7  -6 839.708 155.202  27
  -7  -7  -5 9389.34 735.634  75
  -7  -7  -5 8078.46 700.394  74
  -7  -7  -5 9906.57 354.269  27
  -7  -7  -4 1031.72 178.469  27
  -7  -7  -4 5117.26 276.291  54
  -7  -7  -3 24789.6 659.929  27
  -7  -7  -3 26615.5 703.642  54
  -7  -7  -3 24047.1 674.536  20
  -7  -7  -3 23764.1 1202.78  74
  -7  -7  -3 23827.2 1202.88  75
  -7  -7  -3 25531.9 695.888  51
  -7  -7  -2 2473.33 298.850  54
  -7  -7  -2 1335.34 235.349  20
  -7  -7  -2 335.242 404.442  75
  -7  -7  -2 28.0125 444.731  74
  -7  -7  -1 28825.7 782.056  54
  -7  -7  -1 28624.4 760.659  21
  -7  -7  -1 29294.3 776.381  20
  -7  -7  -1 26370.2 1264.57  74
  -7  -7  -1 28495.6 1294.65  75
  -7  -7  -1 28658.4 763.557  50
  -7  -7  -1 29586.7 764.580  51
  -7  -7   0 108.464 177.093  51
  -7  -7   0-58.6924 169.655  50
  -7  -7   0-28.7386 191.239  20
  -7  -7   0 10.4832 163.812  21
  -7  -7   1 35230.3 879.826  50
  -7  -7   1 35535.2 875.758  51
  -7  -7   1 36081.8 911.025  20
  -7  -7   1 34563.6 876.479  21
  -7  -7   2 1282.32 175.653  51
  -7  -7   2 1303.48 173.762  50
  -7  -7   2 1143.37 169.082  21
  -7  -7   3 26340.6 691.828  55
  -7  -7   3 25312.7 642.486  51
  -7  -7   3 24954.0 644.910  50
  -7  -7   3 23849.8 636.877  21
  -7  -7   4 27648.5 725.994  54
  -7  -7   4 27423.6 727.846  55
  -7  -7   5 9483.51 348.247  55
  -7  -7   5 9075.02 346.521  54
  -7  -7   6 48480.7 1132.44  54
  -7  -7   6 49947.2 1152.08  55
  -7  -7   6 50421.5 1147.74  20
  -7  -7   7 6727.44 272.731  55
  -7  -7   7 6753.92 265.940  54
  -7  -7   7 7128.17 275.481  20
  -7  -7   8 14186.8 393.770  54
  -7  -7   8 15612.8 414.384  20
  -7  -7   9 190.081 104.718  20
  -7  -6 -18 4329.31 169.736  68
  -7  -6 -18 4709.01 155.344  79
  -7  -6 -18 4658.88 172.424  90
  -7  -6 -17 7872.84 267.466  68
  -7  -6 -17 8455.66 251.416  79
  -7  -6 -17 8002.26 264.671  90
  -7  -6 -16 3219.46 189.906  68
  -7  -6 -16 3498.78 168.402  79
  -7  -6 -15 5859.93 258.626  68
  -7  -6 -15 6092.70 235.063  79
  -7  -6 -14 2831.68 170.658  79
  -7  -6 -14 3167.80 191.837  27
  -7  -6 -14 2866.05 204.714  68
  -7  -6 -13 17490.2 478.966  79
  -7  -6 -13 16123.1 501.363  68
  -7  -6 -13 16939.1 512.077  22
  -7  -6 -12 5690.39 248.739  79
  -7  -6 -12 5527.93 275.642  68
  -7  -6 -12 5755.62 276.599  22
  -7  -6 -12 5899.84 259.626 103
  -7  -6 -11 45083.7 1065.69  80
  -7  -6 -11 46785.6 1103.00  22
  -7  -6 -11 45106.3 1075.74 103
  -7  -6 -11 43567.8 1080.24  68
  -7  -6 -10 2953.47 216.487  68
  -7  -6 -10 3232.99 444.656  76
  -7  -6 -10 2819.13 204.342  21
  -7  -6 -10 3066.39 215.569  22
  -7  -6 -10 2752.84 210.041  50
  -7  -6 -10 3179.50 225.098  51
  -7  -6 -10 3137.22 200.221 103
  -7  -6  -9 32410.3 807.833  27
  -7  -6  -9 29311.9 762.837 103
  -7  -6  -9 29062.2 771.723  50
  -7  -6  -9 29326.5 775.181  51
  -7  -6  -9 27695.7 1231.41  75
  -7  -6  -9 26884.9 1219.60  74
  -7  -6  -9 30397.7 1295.55  76
  -7  -6  -8 1622.02 356.781  76
  -7  -6  -8 2332.66 398.811  75
  -7  -6  -8 2086.56 392.539  74
  -7  -6  -8 1493.34 180.640  21
  -7  -6  -8 1734.14 193.567  27
  -7  -6  -8 1494.06 198.244  51
  -7  -6  -8 1431.82 188.034  50
  -7  -6  -8 1432.42 154.418 103
  -7  -6  -7 35513.3 929.533  21
  -7  -6  -7 37180.6 1466.67  76
  -7  -6  -7 37465.0 1491.04  74
  -7  -6  -7 39073.8 1513.19  75
  -7  -6  -7 36513.4 942.955  51
  -7  -6  -7 36635.2 940.695  50
  -7  -6  -7 40688.6 961.358  27
  -7  -6  -6 438.629 165.575  27
  -7  -6  -6 754.165 316.680  76
  -7  -6  -6 398.371 344.874  75
  -7  -6  -6 398.120 314.357  74
  -7  -6  -5 42527.7 1014.65  27
  -7  -6  -5 39339.7 1597.72  74
  -7  -6  -5 42135.5 1627.57  75
  -7  -6  -5 40223.5 1001.45  54
  -7  -6  -4 3229.21 252.142  20
  -7  -6  -4 5217.88 279.888  27
  -7  -6  -3 45771.4 1112.64  27
  -7  -6  -3 44833.0 1127.02  20
  -7  -6  -2 39225.5 1093.00  27
  -7  -6  -2 46960.2 1164.71  54
  -7  -6  -2 40534.3 1105.23  67
  -7  -6  -2 40970.9 1713.63  75
  -7  -6  -2 40447.3 1711.24  74
  -7  -6  -2 42339.6 1135.42  20
  -7  -6  -1 1718.23 240.665  54
  -7  -6  -1 4057.19 258.635  21
  -7  -6  -1 1061.09 203.255  20
  -7  -6  -1 616.168 381.936  75
  -7  -6  -1 1542.58 435.252  74
  -7  -6  -1 1853.57 237.426  51
  -7  -6  -1 3077.76 247.249  50
  -7  -6   0 17885.2 537.765  21
  -7  -6   0 19464.9 568.216  20
  -7  -6   0 18176.7 986.487  75
  -7  -6   0 17474.1 980.662  74
  -7  -6   0 18095.5 542.365  50
  -7  -6   0 18390.9 541.944  51
  -7  -6   1 2876.40 211.102  55
  -7  -6   1 2530.90 204.229  21
  -7  -6   1 3054.09 446.095  75
  -7  -6   1 3082.60 454.858  74
  -7  -6   1 3177.71 218.213  50
  -7  -6   1 2538.91 210.379  51
  -7  -6   2 7372.79 341.489  55
  -7  -6   2 8204.86 317.755  21
  -7  -6   2 7730.62 636.061  74
  -7  -6   2 7983.13 639.641  75
  -7  -6   2 8648.60 326.257  50
  -7  -6   2 7996.71 317.781  51
  -7  -6   3 326.823 137.806  51
  -7  -6   3 180.204 135.914  50
  -7  -6   3 235.172 138.277  55
  -7  -6   3 451.710 317.474  93
  -7  -6   3 228.786 125.326  21
  -7  -6   3 300.412 252.500  74
  -7  -6   3 162.161 267.272  75
  -7  -6   4 3735.33 235.838  55
  -7  -6   4 3821.60 239.085  54
  -7  -6   4 3590.93 206.140  51
  -7  -6   4 3595.47 206.099  50
  -7  -6   5 1973.51 193.387  20
  -7  -6   5 1852.96 189.847  54
  -7  -6   5 1709.68 181.731  55
  -7  -6   6 25006.0 659.345  20
  -7  -6   6 23733.8 645.122  54
  -7  -6   6 23613.4 663.600  55
  -7  -6   7 11497.8 382.897  20
  -7  -6   7 10891.6 385.110  55
  -7  -6   7 11285.3 375.454  54
  -7  -6   8 18922.0 506.816  20
  -7  -6   8 17389.1 487.058  54
  -7  -6   9 5235.97 215.400  20
  -7  -6   9 4201.81 194.382  54
  -7  -6  10 9701.48 287.329  20
  -7  -6  11 464.562 90.7599  55
  -7  -6  11 440.892 99.4902  63
  -7  -5 -18 13477.3 380.386  68
  -7  -5 -18 14032.1 364.111  79
  -7  -5 -18 13354.0 378.350  90
  -7  -5 -17 8626.26 306.655  68
  -7  -5 -17 8865.39 285.858  79
  -7  -5 -17 8854.28 303.687  90
  -7  -5 -16 3500.13 182.987  79
  -7  -5 -16 3439.26 207.420  68
  -7  -5 -15 12711.3 423.005  79
  -7  -5 -15 14341.0 446.062  68
  -7  -5 -14 1123.70 148.998  27
  -7  -5 -14 1076.65 134.921  79
  -7  -5 -14 944.862 168.150  68
  -7  -5 -13 28196.6 730.643  79
  -7  -5 -13 27766.2 763.246  68
  -7  -5 -13 28598.9 744.513  27
  -7  -5 -12 376.445 139.384  22
  -7  -5 -12 276.901 115.624 103
  -7  -5 -12 419.993 159.438  68
  -7  -5 -12 657.271 138.653  80
  -7  -5 -12 280.439 121.702  79
  -7  -5 -11 44877.8 1041.19  79
  -7  -5 -11 42982.3 1044.58  80
  -7  -5 -11 42344.4 1043.33 103
  -7  -5 -11 43014.5 1080.44  22
  -7  -5 -11 43453.7 1599.51  76
  -7  -5 -11 43677.1 1077.34  68
  -7  -5 -10 36.5026 151.499  68
  -7  -5 -10 27.8250 129.551  80
  -7  -5 -10 514.402 247.129  75
  -7  -5 -10 188.686 244.552  76
  -7  -5 -10 155.407 236.900  74
  -7  -5 -10 155.266 142.500  51
  -7  -5 -10 41.5865 105.467 103
  -7  -5 -10-6.13663 134.282  22
  -7  -5 -10 90.1440 128.116  21
  -7  -5  -9 28448.5 1224.91  76
  -7  -5  -9 24111.5 1117.07  74
  -7  -5  -9 24543.8 1125.54  75
  -7  -5  -9 26804.1 718.527  68
  -7  -5  -9 27014.3 702.762  50
  -7  -5  -9 27565.4 707.751  51
  -7  -5  -9 26221.5 686.955 103
  -7  -5  -9 22996.4 676.343  21
  -7  -5  -8 2958.08 215.846  27
  -7  -5  -8 2963.27 434.472  75
  -7  -5  -8 2510.46 412.791  74
  -7  -5  -8 3047.00 425.579  76
  -7  -5  -8 2917.09 217.030  68
  -7  -5  -8 2647.63 209.366  50
  -7  -5  -8 2820.95 218.294  51
  -7  -5  -8 2717.39 180.763 103
  -7  -5  -8 2314.78 198.801  21
  -7  -5  -7 28368.4 736.086  27
  -7  -5  -7 27860.3 1203.91  74
  -7  -5  -7 28320.7 1196.67  76
  -7  -5  -7 27584.3 1196.79  75
  -7  -5  -7 26667.8 709.578  68
  -7  -5  -7 24875.7 699.427  21
  -7  -5  -7 24915.0 675.087 103
  -7  -5  -7 25717.4 713.162  51
  -7  -5  -7 25600.1 711.253  50
  -7  -5  -6 152.974 152.418  50
  -7  -5  -6 173.942 250.381  76
  -7  -5  -6 272.563 276.484  75
  -7  -5  -6 217.735 270.507  74
  -7  -5  -6 112.647 138.742  27
  -7  -5  -5 12492.4 425.303  54
  -7  -5  -5 12819.0 823.449  75
  -7  -5  -5 12887.6 751.160  76
  -7  -5  -5 12290.6 811.073  74
  -7  -5  -5 13634.8 442.825  27
  -7  -5  -4 7846.86 588.115  76
  -7  -5  -4 8556.86 337.689  27
  -7  -5  -4 7325.82 324.040  20
  -7  -5  -4 9073.79 351.063  54
  -7  -5  -3 6180.50 284.716  27
  -7  -5  -3 5229.29 483.762  76
  -7  -5  -3 5873.13 295.356  20
  -7  -5  -2 13481.3 859.511  74
  -7  -5  -2 13866.1 867.892  75
  -7  -5  -2 13657.0 457.688  67
  -7  -5  -2 13546.5 444.562  27
  -7  -5  -2 14850.8 485.839  54
  -7  -5  -2 14046.1 473.249  20
  -7  -5  -2 16613.9 495.151  21
  -7  -5  -2 15849.8 493.695  51
  -7  -5  -2 16637.7 498.085  50
  -7  -5  -1 1589.63 152.087  16
  -7  -5  -1 1767.62 200.582  54
  -7  -5  -1 1826.87 196.073  20
  -7  -5  -1 2592.64 208.403  21
  -7  -5  -1 1302.52 348.690  75
  -7  -5  -1 1221.04 357.255  74
  -7  -5  -1 1975.17 204.292  51
  -7  -5  -1 2099.54 201.680  50
  -7  -5   0 1806.29 176.259  55
  -7  -5   0 2015.44 185.114  21
  -7  -5   0 2074.56 201.964  20
  -7  -5   0 2413.97 405.876  75
  -7  -5   0 2359.22 407.957  74
  -7  -5   0 1936.15 190.646  50
  -7  -5   0 2073.98 196.120  51
  -7  -5   1 18000.8 540.805  55
  -7  -5   1 16867.0 518.404  21
  -7  -5   1 18482.2 956.592  74
  -7  -5   1 18571.0 956.847  75
  -7  -5   1 17242.2 526.600  50
  -7  -5   1 17434.3 524.918  51
  -7  -5   2 20374.7 579.503  51
  -7  -5   2 19987.6 579.891  50
  -7  -5   2 21449.3 613.243  55
  -7  -5   2 21617.0 1097.66  93
  -7  -5   2 21026.2 1012.51  74
  -7  -5   2 20709.3 1010.73  75
  -7  -5   2 19930.0 896.865  17
  -7  -5   2 19618.5 570.059  21
  -7  -5   3 16414.2 492.024  50
  -7  -5   3 15667.4 484.738  51
  -7  -5   3 17336.6 536.771  55
  -7  -5   3 17358.8 531.202  54
  -7  -5   3 16056.7 951.959  93
  -7  -5   3 16488.1 877.293  74
  -7  -5   3 15436.8 875.099  75
  -7  -5   3 16933.8 831.052  17
  -7  -5   3 15790.8 480.940  21
  -7  -5   4 26046.8 672.464  51
  -7  -5   4 25282.2 673.380  50
  -7  -5   4 24335.1 657.312  21
  -7  -5   4 26144.3 1082.00  17
  -7  -5   4 27736.4 1264.79  93
  -7  -5   4 23859.0 1081.43  75
  -7  -5   4 23387.7 1074.37  74
  -7  -5   4 26532.8 732.315  55
  -7  -5   4 28822.3 727.302  54
  -7  -5   5 5317.87 576.960  93
  -7  -5   5 4774.03 276.177  55
  -7  -5   5 5103.04 274.809  54
  -7  -5   5 5128.41 273.959  20
  -7  -5   5 5301.52 494.247  17
  -7  -5   6 30681.6 822.075  55
  -7  -5   6 30218.0 798.785  54
  -7  -5   6 32801.8 815.678  20
  -7  -5   6 31244.4 1218.83  17
  -7  -5   7 1228.59 171.249  54
  -7  -5   7 1052.66 166.581  20
  -7  -5   7 1165.58 315.567  17
  -7  -5   8 26250.9 686.543  54
  -7  -5   8 28362.8 705.454  20
  -7  -5   9 99.5932 129.374  54
  -7  -5   9 193.567 128.361  20
  -7  -5  10 16247.3 435.492  20
  -7  -5  11 4505.02 198.413  55
  -7  -5  11 4132.62 195.523  63
  -7  -5  12 6317.22 217.022  55
  -7  -5  13 10463.3 273.180  55
  -7  -4 -19 14020.6 358.114  79
  -7  -4 -18 2277.62 149.089  90
  -7  -4 -18 2247.97 159.413  68
  -7  -4 -18 2405.47 141.246  79
  -7  -4 -17 23660.7 638.870  90
  -7  -4 -17 24325.2 640.070  68
  -7  -4 -17 25907.1 627.179  79
  -7  -4 -16 119.753 130.836  68
  -7  -4 -16 141.241 108.940  79
  -7  -4 -15 28253.8 765.415  68
  -7  -4 -15 29644.1 743.263  79
  -7  -4 -14 1242.43 178.379  68
  -7  -4 -14 1052.77 142.208  79
  -7  -4 -14 1365.26 156.531  27
  -7  -4 -13 47229.2 1168.90  27
  -7  -4 -13 51181.6 1170.19  79
  -7  -4 -13 49057.5 1145.48  80
  -7  -4 -13 48776.5 1201.18  68
  -7  -4 -12 3817.47 235.839  27
  -7  -4 -12 3233.18 429.051  76
  -7  -4 -12 4062.64 256.757  68
  -7  -4 -12 3887.77 222.398  80
  -7  -4 -12 4025.03 227.431  79
  -7  -4 -11 22498.7 1070.72  76
  -7  -4 -11 23248.8 685.960  68
  -7  -4 -11 23645.6 658.692  80
  -7  -4 -11 24816.5 656.351  79
  -7  -4 -10 1942.27 161.374  79
  -7  -4 -10 2072.72 188.238  80
  -7  -4 -10 1548.23 165.301  21
  -7  -4 -10 1749.01 177.227  51
  -7  -4 -10 1538.99 168.123  50
  -7  -4 -10 1707.45 151.715 103
  -7  -4 -10 1539.60 327.100  74
  -7  -4 -10 1697.99 322.771  76
  -7  -4 -10 1680.56 329.203  75
  -7  -4 -10 1806.40 190.697  68
  -7  -4  -9 24709.8 669.934  80
  -7  -4  -9 24826.1 685.409  68
  -7  -4  -9 23557.2 649.881  50
  -7  -4  -9 23834.8 649.498  51
  -7  -4  -9 24223.4 615.695  82
  -7  -4  -9 24611.0 1119.62  76
  -7  -4  -9 23862.1 1058.47  75
  -7  -4  -9 22633.1 1048.85  74
  -7  -4  -9 24232.3 634.276 103
  -7  -4  -8 765.544 118.073 103
  -7  -4  -8 598.444 95.4206  82
  -7  -4  -8 638.837 155.874  68
  -7  -4  -8 787.261 152.498  21
  -7  -4  -8 659.761 271.100  76
  -7  -4  -8 615.952 280.101  75
  -7  -4  -8 1003.61 314.348  74
  -7  -4  -8 571.497 152.164  27
  -7  -4  -8 805.693 163.593  50
  -7  -4  -8 555.259 159.598  51
  -7  -4  -7 32207.9 828.151  50
  -7  -4  -7 31900.0 825.025  51
  -7  -4  -7 29638.8 809.847  21
  -7  -4  -7 30383.5 807.852  82
  -7  -4  -7 33468.7 842.323  68
  -7  -4  -7 35094.0 857.079  27
  -7  -4  -7 30440.9 781.497 103
  -7  -4  -7 34042.0 1333.99  75
  -7  -4  -7 32820.3 1322.70  74
  -7  -4  -7 34569.6 1305.43  76
  -7  -4  -6 8734.23 345.843  27
  -7  -4  -6 7567.03 338.421  51
  -7  -4  -6 7522.02 336.860  50
  -7  -4  -6 7908.34 582.803  76
  -7  -4  -6 8606.69 653.570  75
  -7  -4  -6 8211.22 637.202  74
  -7  -4  -6 7436.27 281.062 103
  -7  -4  -5 29418.0 775.746  68
  -7  -4  -5 27922.9 756.199  20
  -7  -4  -5 28121.0 1255.58  74
  -7  -4  -5 29511.1 1178.47  76
  -7  -4  -5 27994.0 1250.37  75
  -7  -4  -5 32382.6 797.969  27
  -7  -4  -4 58774.3 1769.53  76
  -7  -4  -4 58866.6 1315.00  27
  -7  -4  -4 55953.1 1307.80  54
  -7  -4  -4 54845.5 1302.50  20
  -7  -4  -4 54062.1 1283.87  16
  -7  -4  -3 5667.12 492.557  76
  -7  -4  -3 6009.10 303.256  67
  -7  -4  -3 6606.55 299.697  27
  -7  -4  -3 5485.75 263.529  16
  -7  -4  -3 6796.03 310.304  20
  -7  -4  -2 29974.6 803.385  20
  -7  -4  -2 32877.1 817.126  21
  -7  -4  -2 29655.8 799.964  16
  -7  -4  -2 28339.1 1248.78  75
  -7  -4  -2 28657.0 1255.39  74
  -7  -4  -2 29800.5 793.088  67
  -7  -4  -2 30111.2 781.530  27
  -7  -4  -2 33217.8 824.341  50
  -7  -4  -2 32214.3 817.500  51
  -7  -4  -2 30292.4 813.845  54
  -7  -4  -1 15036.0 449.030  21
  -7  -4  -1 11414.4 420.990  20
  -7  -4  -1 11787.5 415.532  16
  -7  -4  -1 10719.4 386.492  27
  -7  -4  -1 11739.3 405.975  67
  -7  -4  -1 10956.7 391.791  55
  -7  -4  -1 11189.0 434.177  54
  -7  -4  -1 13037.9 441.256  51
  -7  -4  -1 13802.4 448.165  50
  -7  -4  -1 9548.50 728.547  75
  -7  -4  -1 10833.8 756.943  74
  -7  -4   0 46294.3 1627.12  75
  -7  -4   0 45779.0 1613.11  74
  -7  -4   0 42326.7 1082.63  55
  -7  -4   0 47050.5 1073.40  67
  -7  -4   0 44634.1 1075.78  21
  -7  -4   0 44586.9 1083.80  50
  -7  -4   0 43997.7 1075.14  51
  -7  -4   1 693.958 315.507  75
  -7  -4   1 664.668 302.588  74
  -7  -4   1 591.217 144.668  55
  -7  -4   1 294.391 158.103  21
  -7  -4   1 722.317 263.639  17
  -7  -4   1 621.132 124.604 122
  -7  -4   1 587.299 166.971  51
  -7  -4   1 358.040 169.638  50
  -7  -4   2 46886.5 1624.87  74
  -7  -4   2 47809.7 1638.26  75
  -7  -4   2 47431.2 1155.86  55
  -7  -4   2 45669.6 1107.65  21
  -7  -4   2 47484.6 1552.28  17
  -7  -4   2 49726.8 1167.00 122
  -7  -4   2 47376.0 1122.48  50
  -7  -4   2 46168.8 1114.26  51
  -7  -4   3 7884.19 585.689  75
  -7  -4   3 7748.96 603.953  74
  -7  -4   3 8322.22 348.619  54
  -7  -4   3 7085.34 340.918  55
  -7  -4   3 7060.01 569.350  17
  -7  -4   3 7391.07 302.858  21
  -7  -4   3 8784.18 342.296 122
  -7  -4   3 7897.37 317.806  51
  -7  -4   3 7974.52 320.611  50
  -7  -4   4 29966.7 1202.17  75
  -7  -4   4 31071.1 1208.70  74
  -7  -4   4 34349.8 840.869  20
  -7  -4   4 26197.0 765.182  21
  -7  -4   4 32742.4 1256.77  17
  -7  -4   4 34509.1 849.666 122
  -7  -4   4 31289.1 781.679  51
  -7  -4   4 29778.7 780.396  50
  -7  -4   4 31904.5 849.244  55
  -7  -4   4 34006.9 833.321  54
  -7  -4   5 3846.47 248.018  55
  -7  -4   5 3841.74 245.656  54
  -7  -4   5 4018.26 521.342  93
  -7  -4   5 3819.74 446.307  17
  -7  -4   5 4197.66 248.647  20
  -7  -4   5 4111.47 233.086 122
  -7  -4   6 24080.7 721.271  55
  -7  -4   6 26093.6 700.017  54
  -7  -4   6 25948.0 1217.71  93
  -7  -4   6 26141.8 718.696 122
  -7  -4   6 27042.5 710.280  20
  -7  -4   6 26294.7 1133.41  17
  -7  -4   7 159.115 145.746  54
  -7  -4   7 144.030 98.4568 122
  -7  -4   7 442.632 278.278  17
  -7  -4   7 126.421 137.440  20
  -7  -4   8 30847.6 784.498  54
  -7  -4   8 31148.7 1223.27  17
  -7  -4   8 32558.8 800.886  20
  -7  -4   9 4068.90 218.323  54
  -7  -4   9 4743.71 233.019  20
  -7  -4  10 23444.5 598.991  55
  -7  -4  10 20843.5 558.010  20
  -7  -4  11 4881.56 215.887  55
  -7  -4  11 4562.86 216.812  63
  -7  -4  12 10273.4 314.252  55
  -7  -4  13 8143.57 248.372  55
  -7  -3 -19 7694.84 223.593  79
  -7  -3 -19 5509.63 201.639  81
  -7  -3 -18 1875.02 131.755  79
  -7  -3 -17 12370.2 374.839  79
  -7  -3 -16 758.632 141.594  90
  -7  -3 -16 1048.85 136.553  79
  -7  -3 -15 31587.7 856.133  90
  -7  -3 -15 34330.2 838.531  79
  -7  -3 -14 492.070 162.393  68
  -7  -3 -14 420.289 129.492  79
  -7  -3 -13 58032.6 1396.23  67
  -7  -3 -13 58881.3 1414.48  68
  -7  -3 -13 61766.0 1388.07  79
  -7  -3 -13 59522.4 1368.64  80
  -7  -3 -12 491.613 147.732  27
  -7  -3 -12 417.646 156.553  67
  -7  -3 -12 532.807 165.043  68
  -7  -3 -12 606.083 143.332  80
  -7  -3 -12 462.058 130.201  79
  -7  -3 -12 363.956 234.084  76
  -7  -3 -11 30111.4 746.616  82
  -7  -3 -11 29654.8 798.732  27
  -7  -3 -11 30629.7 823.350  68
  -7  -3 -11 28795.0 1235.99  76
  -7  -3 -11 29274.8 785.091  80
  -7  -3 -11 30494.3 787.645  79
  -7  -3 -10 1230.29 113.281  82
  -7  -3 -10 730.668 151.156  50
  -7  -3 -10 1346.06 185.171  68
  -7  -3 -10 1241.72 295.640  75
  -7  -3 -10 1156.95 283.967  74
  -7  -3 -10 928.919 306.064  76
  -7  -3 -10 1123.61 159.936  80
  -7  -3 -10 1249.18 144.502  79
  -7  -3  -9 55385.6 1251.65  82
  -7  -3  -9 52858.5 1254.19  51
  -7  -3  -9 48983.5 1247.95  50
  -7  -3  -9 55722.5 1308.12  68
  -7  -3  -9 53048.4 1727.95  74
  -7  -3  -9 55992.7 1817.01  76
  -7  -3  -9 51609.7 1716.99  75
  -7  -3  -9 58262.0 1265.66  79
  -7  -3  -8 12745.3 407.212  82
  -7  -3  -8 12468.7 387.091 103
  -7  -3  -8 10707.3 407.611  21
  -7  -3  -8 13715.5 401.184  16
  -7  -3  -8 14153.9 465.400  68
  -7  -3  -8 11599.6 735.649  74
  -7  -3  -8 12801.0 758.171  75
  -7  -3  -8 13238.6 756.412  76
  -7  -3  -8 13322.7 442.764  90
  -7  -3  -8 12087.4 425.791  50
  -7  -3  -8 12005.0 426.194  51
  -7  -3  -7 61856.7 1445.12 103
  -7  -3  -7 61274.9 1487.87  21
  -7  -3  -7 68804.5 1478.21  16
  -7  -3  -7 66810.5 1528.17  68
  -7  -3  -7 69169.3 1530.31  27
  -7  -3  -7 66193.2 1502.45  82
  -7  -3  -7 63992.5 1501.78  50
  -7  -3  -7 64871.6 1498.73  51
  -7  -3  -7 69117.3 1515.52  90
  -7  -3  -7 65301.6 2000.45  76
  -7  -3  -7 65819.1 2038.07  74
  -7  -3  -7 66299.8 2043.15  75
  -7  -3  -6 12024.5 429.623  50
  -7  -3  -6 12514.7 434.013  51
  -7  -3  -6 12801.5 439.247  68
  -7  -3  -6 12987.9 450.907  67
  -7  -3  -6 13028.5 441.218  27
  -7  -3  -6 12472.5 762.481  74
  -7  -3  -6 13449.7 782.085  75
  -7  -3  -6 12793.6 716.382  76
  -7  -3  -6 12333.0 395.954  16
  -7  -3  -6 11596.5 364.964 103
  -7  -3  -6 12124.0 413.276  90
  -7  -3  -5 5163.49 264.769  27
  -7  -3  -5 4493.67 484.956  74
  -7  -3  -5 4469.81 504.046  75
  -7  -3  -5 5367.42 464.986  76
  -7  -3  -5 4769.56 231.629  16
  -7  -3  -5 4805.13 263.641  68
  -7  -3  -5 4818.92 268.865  67
  -7  -3  -4 67458.3 1571.59  67
  -7  -3  -4 71074.8 1564.90  27
  -7  -3  -4 65235.7 1939.16  76
  -7  -3  -4 68078.6 1554.18  16
  -7  -3  -4 68554.4 1552.67  54
  -7  -3  -3 5594.92 283.564  67
  -7  -3  -3 5607.07 274.262  27
  -7  -3  -3 4921.14 421.232  76
  -7  -3  -3 5681.01 292.070  20
  -7  -3  -3 5300.78 261.029  16
  -7  -3  -2 16450.8 521.929  67
  -7  -3  -2 17310.8 514.672  27
  -7  -3  -2 17413.2 533.200  16
  -7  -3  -2 17568.1 531.219  54
  -7  -3  -2 16545.1 902.941  74
  -7  -3  -2 16872.6 913.344  75
  -7  -3  -2 16830.8 528.175  20
  -7  -3  -1 6372.28 282.509  21
  -7  -3  -1 2572.72 211.960  20
  -7  -3  -1 3026.88 348.433  17
  -7  -3  -1 2658.21 205.297  67
  -7  -3  -1 2697.58 411.240  74
  -7  -3  -1 2368.45 411.638  75
  -7  -3  -1 2647.16 186.189  55
  -7  -3  -1 2737.37 224.748  54
  -7  -3  -1 2573.76 196.825  16
  -7  -3  -1 5290.40 260.243  50
  -7  -3  -1 5692.88 271.717  51
  -7  -3  -1 2559.77 188.963 122
  -7  -3   0 14637.5 459.427  67
  -7  -3   0 14278.4 460.297  55
  -7  -3   0 14199.0 807.719  75
  -7  -3   0 15496.9 828.794  74
  -7  -3   0 14367.4 459.874  51
  -7  -3   0 14348.0 464.457  50
  -7  -3   0 15677.0 494.206 122
  -7  -3   0 13610.9 447.981  21
  -7  -3   1 119.615 128.379  67
  -7  -3   1 179.740 123.401  55
  -7  -3   1-23.7679 267.026  74
  -7  -3   1 262.779 262.487  75
  -7  -3   1 68.1069 145.103  51
  -7  -3   1 107.989 142.142  50
  -7  -3   1 142.758 102.312 122
  -7  -3   1 337.882 236.270  17
  -7  -3   1 166.743 129.687  21
  -7  -3   2 19837.0 911.690  17
  -7  -3   2 19361.3 989.058  93
  -7  -3   2 19718.8 589.182  55
  -7  -3   2 20318.7 949.709  75
  -7  -3   2 18869.5 929.146  74
  -7  -3   2 19252.0 557.017  51
  -7  -3   2 19968.9 602.357 122
  -7  -3   2 19061.9 554.640  67
  -7  -3   3 11484.0 699.229  17
  -7  -3   3 10288.7 369.452  21
  -7  -3   3 11084.1 409.612  20
  -7  -3   3 10950.6 413.685  55
  -7  -3   3 10924.7 409.849  54
  -7  -3   3 12156.1 718.390  75
  -7  -3   3 11493.0 705.641  74
  -7  -3   3 11919.6 775.206  93
  -7  -3   3 11216.2 418.834 122
  -7  -3   3 11621.2 392.059  50
  -7  -3   3 11130.6 384.252  51
  -7  -3   4 22353.9 632.472  20
  -7  -3   4 20390.1 980.624  17
  -7  -3   4 22113.3 625.942  54
  -7  -3   4 21553.6 640.778  55
  -7  -3   4 21961.4 970.212  75
  -7  -3   4 19521.5 928.329  74
  -7  -3   4 22089.6 652.246 122
  -7  -3   4 21379.1 1063.49  93
  -7  -3   4 20783.8 589.271  50
  -7  -3   5 7639.74 342.771 122
  -7  -3   5 7931.50 348.475  55
  -7  -3   5 8487.03 343.359  54
  -7  -3   5 7678.06 610.280  17
  -7  -3   5 8715.46 349.140  20
  -7  -3   5 8339.14 671.607  93
  -7  -3   5 7927.33 310.833  53
  -7  -3   6 26797.5 747.733 122
  -7  -3   6 25510.9 700.399  54
  -7  -3   6 25766.1 1134.09  17
  -7  -3   6 26615.6 712.251  20
  -7  -3   6 27036.6 1224.35  93
  -7  -3   6 25633.4 684.801  53
  -7  -3   7 148.239 106.233 122
  -7  -3   7 66.2731 138.903  54
  -7  -3   7 123.849 137.622  20
  -7  -3   7 24.3894 250.676  17
  -7  -3   7 260.699 293.824  93
  -7  -3   7 158.337 124.551  53
  -7  -3   8 23186.2 630.103  54
  -7  -3   8 23814.2 680.941 122
  -7  -3   8 23931.2 643.986  53
  -7  -3   8 22824.8 1043.03  17
  -7  -3   8 24509.8 645.981  20
  -7  -3   9 6548.21 543.755  17
  -7  -3   9 6464.53 273.966  20
  -7  -3   9 6708.91 289.892 122
  -7  -3   9 6609.00 288.565  55
  -7  -3   9 6400.49 266.485  54
  -7  -3   9 6317.22 280.334  63
  -7  -3  10 20012.5 563.072 122
  -7  -3  10 20210.3 559.226  55
  -7  -3  10 19763.2 551.092  63
  -7  -3  11 15297.8 446.285 122
  -7  -3  11 16231.1 455.969  55
  -7  -3  11 15500.4 449.719  63
  -7  -3  12 13184.9 382.489  55
  -7  -3  13 11345.6 323.363  55
  -7  -3  14 414.987 79.1731  55
  -7  -2 -19 21248.0 488.368  79
  -7  -2 -19 18918.4 483.252  90
  -7  -2 -18 2963.14 153.825  81
  -7  -2 -18 3753.44 173.993  79
  -7  -2 -18 3082.84 149.911  78
  -7  -2 -18 3530.96 186.844  68
  -7  -2 -17 37167.0 839.591  79
  -7  -2 -17 32854.1 805.258  78
  -7  -2 -16 719.762 156.077  91
  -7  -2 -16 846.084 131.591  79
  -7  -2 -16 717.627 117.253  78
  -7  -2 -15 47386.4 1173.94  91
  -7  -2 -15 47899.6 1129.22  78
  -7  -2 -15 50763.9 1157.67  79
  -7  -2 -14 8728.48 358.833  90
  -7  -2 -14 8249.66 363.499  91
  -7  -2 -14 8741.64 342.127  79
  -7  -2 -14 8653.42 325.381  78
  -7  -2 -13 31870.0 873.405  90
  -7  -2 -13 33097.2 885.577  91
  -7  -2 -13 32477.3 833.334  78
  -7  -2 -13 33751.6 854.037  79
  -7  -2 -12 4594.09 231.748  78
  -7  -2 -12 4577.30 243.574  79
  -7  -2 -12 4170.07 236.513  80
  -7  -2 -12 4678.55 260.091  67
  -7  -2 -12 4578.06 476.468  76
  -7  -2 -12 4559.71 279.883  91
  -7  -2 -12 4044.58 254.313  90
  -7  -2 -12 4792.13 213.420  82
  -7  -2 -11 13604.7 438.510  78
  -7  -2 -11 14592.2 461.364  79
  -7  -2 -11 13007.4 444.466  80
  -7  -2 -11 13660.8 467.012  67
  -7  -2 -11 14077.8 803.470  76
  -7  -2 -11 13417.0 475.243  90
  -7  -2 -11 13749.4 489.791  91
  -7  -2 -11 13684.9 424.178  82
  -7  -2 -10 4080.70 229.885  79
  -7  -2 -10 4263.41 256.475  67
  -7  -2 -10 4359.09 455.619  76
  -7  -2 -10 3848.83 408.422  75
  -7  -2 -10 3532.99 398.375  74
  -7  -2 -10 3870.43 201.803  82
  -7  -2 -10 4167.77 253.770  90
  -7  -2  -9 5821.14 273.772  51
  -7  -2  -9 5587.74 272.658  50
  -7  -2  -9 6282.04 305.696  68
  -7  -2  -9 6134.92 304.618  67
  -7  -2  -9 6617.48 277.442  79
  -7  -2  -9 6223.10 264.528  16
  -7  -2  -9 5373.36 491.255  74
  -7  -2  -9 5177.05 481.125  75
  -7  -2  -9 6390.44 526.812  76
  -7  -2  -9 6178.00 262.811  82
  -7  -2  -9 6407.15 302.433  90
  -7  -2  -8 2097.09 194.822  51
  -7  -2  -8 2213.67 192.493  50
  -7  -2  -8 2614.91 217.389  68
  -7  -2  -8 2689.23 177.877  79
  -7  -2  -8 2381.60 166.613  16
  -7  -2  -8 2624.93 369.247  75
  -7  -2  -8 2029.13 334.705  76
  -7  -2  -8 2114.11 350.779  74
  -7  -2  -8 2825.89 173.171  82
  -7  -2  -8 2304.36 197.444  90
  -7  -2  -7 27544.4 749.440  50
  -7  -2  -7 27243.0 746.329  51
  -7  -2  -7 29598.5 744.174  16
  -7  -2  -7 28459.7 763.518  90
  -7  -2  -7 28629.7 764.801  80
  -7  -2  -7 30910.5 1176.96  76
  -7  -2  -7 29793.4 1188.00  74
  -7  -2  -7 27366.1 1145.32  75
  -7  -2  -7 27243.5 768.573  68
  -7  -2  -7 27984.9 754.051  82
  -7  -2  -6 12118.0 431.716  50
  -7  -2  -6 12324.0 430.796  51
  -7  -2  -6 13415.9 421.648  16
  -7  -2  -6 13161.8 432.715  90
  -7  -2  -6 12769.0 440.440  80
  -7  -2  -6 12326.6 424.102  82
  -7  -2  -6 13765.3 732.637  76
  -7  -2  -6 12491.6 750.656  75
  -7  -2  -6 13898.3 783.764  74
  -7  -2  -6 12565.4 394.501  83
  -7  -2  -6 12268.5 442.725  68
  -7  -2  -6 13708.0 453.585  27
  -7  -2  -5 4211.82 250.804  50
  -7  -2  -5 3942.47 245.891  51
  -7  -2  -5 4648.25 232.864  16
  -7  -2  -5 4697.84 240.833  90
  -7  -2  -5 4451.79 250.386  80
  -7  -2  -5 4446.26 209.354  83
  -7  -2  -5 5121.62 444.175  76
  -7  -2  -5 4754.87 486.109  75
  -7  -2  -5 4357.89 472.719  74
  -7  -2  -5 4869.96 255.825  27
  -7  -2  -4 2199.62 167.959  16
  -7  -2  -4 2023.54 283.574  76
  -7  -2  -4 1825.25 167.271  90
  -7  -2  -4 1876.61 139.968  83
  -7  -2  -4 1905.93 188.931  67
  -7  -2  -4 1871.02 193.828  54
  -7  -2  -3 39101.6 984.520  16
  -7  -2  -3 40038.6 1273.59  76
  -7  -2  -3 37813.5 960.637  83
  -7  -2  -3 39950.8 981.912  67
  -7  -2  -3 39595.0 970.170  54
  -7  -2  -2 16543.5 897.693  75
  -7  -2  -2 14795.3 871.297  74
  -7  -2  -2 17008.1 546.583  54
  -7  -2  -2 16020.3 538.490  16
  -7  -2  -2 15474.6 538.169 122
  -7  -2  -2 16143.0 534.695  67
  -7  -2  -1 37092.9 939.232  67
  -7  -2  -1 35656.5 956.574 122
  -7  -2  -1 35720.6 1388.12  75
  -7  -2  -1 36658.7 1402.58  74
  -7  -2  -1 36877.1 941.140  54
  -7  -2  -1 35724.4 907.618  55
  -7  -2  -1 35656.3 957.593  16
  -7  -2  -1 39510.5 950.958  50
  -7  -2  -1 39693.7 946.778  51
  -7  -2  -1 41221.5 952.238  21
  -7  -2   0 58354.8 1310.98  67
  -7  -2   0 56507.4 1342.63 122
  -7  -2   0 55679.7 1816.35  75
  -7  -2   0 55711.2 1815.95  74
  -7  -2   0 56286.5 1296.87  55
  -7  -2   0 56704.1 1345.91  16
  -7  -2   0 53885.4 1293.43  51
  -7  -2   0 55700.4 1304.04  50
  -7  -2   0 52614.0 1285.69  21
  -7  -2   0 58489.1 1726.85  17
  -7  -2   1 7643.29 314.334  67
  -7  -2   1 5801.19 298.353  21
  -7  -2   1 7479.27 565.821  17
  -7  -2   1 6089.15 551.242  75
  -7  -2   1 6740.55 566.961  74
  -7  -2   1 6924.74 317.755 122
  -7  -2   1 7050.28 324.348  16
  -7  -2   1 6652.43 315.462  51
  -7  -2   1 6384.83 316.113  50
  -7  -2   1 6773.48 303.587  55
  -7  -2   2 118472. 2991.39  75
  -7  -2   2 114317. 2970.12  74
  -7  -2   2 114306. 2438.30  55
  -7  -2   2 108728. 2410.23  50
  -7  -2   2 108266. 2403.21  51
  -7  -2   2 112099. 2476.29 122
  -7  -2   2 117942. 2964.85  17
  -7  -2   3 6661.35 310.878  55
  -7  -2   3 6608.53 326.398  54
  -7  -2   3 6913.66 567.831  17
  -7  -2   3 7217.65 331.742  20
  -7  -2   3 7079.96 556.379  75
  -7  -2   3 6214.36 552.500  74
  -7  -2   3 6642.06 308.553  51
  -7  -2   3 6210.26 300.244  50
  -7  -2   3 6563.64 291.612  63
  -7  -2   3 7389.87 335.050 122
  -7  -2   3 7336.27 609.823  93
  -7  -2   4 62894.6 1460.15  55
  -7  -2   4 65500.9 1451.81  54
  -7  -2   4 65718.4 1460.74  20
  -7  -2   4 64555.6 1974.36  17
  -7  -2   4 62510.9 1885.15  75
  -7  -2   4 61632.7 1885.61  74
  -7  -2   4 59605.8 1408.33  50
  -7  -2   4 60210.4 1409.41  51
  -7  -2   4 60136.0 1422.35  63
  -7  -2   4 63446.5 1503.26 122
  -7  -2   4 64532.2 2011.01  93
  -7  -2   5 9061.28 357.176  54
  -7  -2   5 8821.75 363.149  55
  -7  -2   5 9947.65 680.022  17
  -7  -2   5 9860.03 371.023  20
  -7  -2   5 8199.28 572.153  74
  -7  -2   5 9024.87 591.410  75
  -7  -2   5 8939.04 377.805 122
  -7  -2   5 8878.14 671.417  93
  -7  -2   5 9006.83 349.267  63
  -7  -2   5 7840.64 315.570  50
  -7  -2   5 9221.80 335.816  53
  -7  -2   6 22228.5 679.426 122
  -7  -2   6 22847.7 623.008  53
  -7  -2   6 22178.4 628.890  54
  -7  -2   6 23698.1 1074.54  17
  -7  -2   6 23340.1 644.894  20
  -7  -2   6 22237.6 1072.41  93
  -7  -2   6 22041.4 627.680  63
  -7  -2   7 10571.1 411.189 122
  -7  -2   7 10450.6 369.646  53
  -7  -2   7 9897.60 364.653  54
  -7  -2   7 10676.0 699.703  17
  -7  -2   7 10154.7 375.111  63
  -7  -2   7 10550.4 721.541  93
  -7  -2   8 6487.68 306.595 122
  -7  -2   8 5565.19 270.536  63
  -7  -2   8 5971.44 270.311  53
  -7  -2   8 5934.29 265.004  54
  -7  -2   9 15593.3 508.584 122
  -7  -2   9 15236.8 469.653  63
  -7  -2   9 15574.5 470.752  53
  -7  -2   9 14570.9 441.915  54
  -7  -2   9 16416.1 486.771  55
  -7  -2  10 6820.28 297.222 122
  -7  -2  10 6721.37 284.590  63
  -7  -2  10 6864.29 282.201  53
  -7  -2  10 7298.25 288.493  55
  -7  -2  11 11622.6 395.461 122
  -7  -2  11 12052.4 382.632  63
  -7  -2  11 12677.5 388.029  55
  -7  -2  11 12344.1 381.745  53
  -7  -2  12 2521.04 160.087 122
  -7  -2  12 3030.99 169.760  55
  -7  -2  12 2857.33 171.192  53
  -7  -2  13 3543.48 165.157  55
  -7  -2  13 3107.84 152.978 122
  -7  -2  14 798.876 88.9492  55
  -7  -2  14 757.961 89.4474  16
  -7  -1 -18 119.984 86.0644  79
  -7  -1 -18 7.88078 79.8859  78
  -7  -1 -17 20952.4 550.690  90
  -7  -1 -17 21765.8 540.532  78
  -7  -1 -17 22097.3 551.828  79
  -7  -1 -16 500.725 141.207  91
  -7  -1 -16 481.521 112.132  78
  -7  -1 -16 469.577 101.315  81
  -7  -1 -16 504.645 120.877  79
  -7  -1 -15 36106.5 882.758  79
  -7  -1 -15 35609.5 873.514  78
  -7  -1 -15 34777.2 900.207  91
  -7  -1 -15 35138.2 885.802  68
  -7  -1 -14 3666.15 213.726  78
  -7  -1 -14 3801.58 221.266  79
  -7  -1 -14 3652.29 234.975  68
  -7  -1 -14 3731.17 242.889  91
  -7  -1 -13 24630.6 674.230  79
  -7  -1 -13 24064.8 665.256  78
  -7  -1 -13 23590.8 636.727  82
  -7  -1 -12 6207.52 282.208  78
  -7  -1 -12 6443.73 292.145  79
  -7  -1 -12 6205.74 259.113  82
  -7  -1 -12 5959.61 534.175  76
  -7  -1 -12 5908.91 299.231  90
  -7  -1 -11 24621.5 1102.46  76
  -7  -1 -11 25378.6 689.599  78
  -7  -1 -11 25175.9 695.874  79
  -7  -1 -11 23527.2 664.860  83
  -7  -1 -11 25295.3 677.813  82
  -7  -1 -11 25210.0 699.457  67
  -7  -1 -11 25350.4 719.635  90
  -7  -1 -10 5433.79 508.472  76
  -7  -1 -10 5881.04 270.145  78
  -7  -1 -10 5836.93 273.100  79
  -7  -1 -10 5860.03 255.525  82
  -7  -1 -10 5514.22 244.038  83
  -7  -1 -10 5897.48 291.968  67
  -7  -1 -10 4559.41 236.370  73
  -7  -1 -10 5585.80 289.401  90
  -7  -1  -9 14954.3 505.222  67
  -7  -1  -9 14906.6 821.952  76
  -7  -1  -9 14219.2 779.613  74
  -7  -1  -9 14821.2 780.037  75
  -7  -1  -9 16268.1 487.345  79
  -7  -1  -9 15319.7 482.068  78
  -7  -1  -9 15430.1 477.545  82
  -7  -1  -9 15695.6 468.941  83
  -7  -1  -9 15969.3 512.831  90
  -7  -1  -9 14590.5 472.504  16
  -7  -1  -8 12598.3 418.691  16
  -7  -1  -8 12255.4 440.992  90
  -7  -1  -8 11649.4 718.770  75
  -7  -1  -8 13286.9 756.359  76
  -7  -1  -8 11569.2 724.521  74
  -7  -1  -8 12461.6 436.670  80
  -7  -1  -8 12887.6 421.786  78
  -7  -1  -8 13282.5 420.590  79
  -7  -1  -8 12856.9 419.933  82
  -7  -1  -8 13096.1 411.942  83
  -7  -1  -8 10951.4 416.453  50
  -7  -1  -8 12834.0 455.454  67
  -7  -1  -7 19092.0 555.688  16
  -7  -1  -7 19261.9 575.759  90
  -7  -1  -7 18505.1 931.931  74
  -7  -1  -7 19450.3 907.426  76
  -7  -1  -7 17688.1 911.420  75
  -7  -1  -7 18445.3 567.105  80
  -7  -1  -7 19259.8 540.546  79
  -7  -1  -7 20016.8 550.900  83
  -7  -1  -7 18576.2 554.490  82
  -7  -1  -7 17765.2 560.055  50
  -7  -1  -7 17637.9 555.873  51
  -7  -1  -7 18802.5 586.086  67
  -7  -1  -6 66860.8 1517.75  90
  -7  -1  -6 68404.5 2050.94  74
  -7  -1  -6 67800.8 1961.88  76
  -7  -1  -6 65589.8 2031.12  75
  -7  -1  -6 64899.3 1512.74  80
  -7  -1  -6 66699.7 1499.83  83
  -7  -1  -6 65860.0 1516.49  82
  -7  -1  -6 66445.3 1506.57  16
  -7  -1  -6 63476.4 1503.97  50
  -7  -1  -6 62762.9 1498.39  51
  -7  -1  -5 5578.65 270.569  90
  -7  -1  -5 6329.77 470.082  76
  -7  -1  -5 5567.88 519.629  75
  -7  -1  -5 5484.19 517.968  74
  -7  -1  -5 5544.34 278.941  80
  -7  -1  -5 5554.32 260.258  82
  -7  -1  -5 5298.63 259.237  81
  -7  -1  -5 5623.50 252.930  83
  -7  -1  -5 5186.50 287.740  51
  -7  -1  -5 5128.86 284.724  50
  -7  -1  -5 5899.78 265.710  16
  -7  -1  -4 19669.9 560.220  90
  -7  -1  -4 20275.9 829.897  76
  -7  -1  -4 18832.3 558.739  83
  -7  -1  -4 18602.2 560.393  16
  -7  -1  -4 18687.6 551.182  54
  -7  -1  -4 18408.5 560.916  80
  -7  -1  -4 19295.6 554.939  81
  -7  -1  -3 15436.4 492.192  16
  -7  -1  -3 15045.7 486.692  80
  -7  -1  -3 15296.5 467.855  81
  -7  -1  -3 15340.3 477.179  90
  -7  -1  -3 15799.5 491.679  83
  -7  -1  -3 15928.1 489.361  54
  -7  -1  -3 15946.8 502.584  67
  -7  -1  -2 24702.7 681.902  67
  -7  -1  -2 24532.8 670.351  54
  -7  -1  -2 23764.4 662.851  80
  -7  -1  -2 24250.8 656.710  90
  -7  -1  -2 24772.9 686.831  16
  -7  -1  -1 12428.1 445.690  67
  -7  -1  -1 11642.5 415.177  90
  -7  -1  -1 12917.7 774.229  74
  -7  -1  -1 13094.9 768.144  75
  -7  -1  -1 11864.8 415.649  55
  -7  -1  -1 11655.3 424.698  80
  -7  -1  -1 11299.1 438.590 122
  -7  -1   0 12150.9 441.019 122
  -7  -1   0 13940.8 777.141  74
  -7  -1   0 12913.5 759.996  75
  -7  -1   0 13126.9 424.441  55
  -7  -1   0 12442.0 416.417  80
  -7  -1   0 12681.5 437.204  50
  -7  -1   0 12551.5 431.989  51
  -7  -1   0 13123.8 441.164  67
  -7  -1   1 15623.2 480.449  55
  -7  -1   1 15329.4 505.862 122
  -7  -1   1 14396.8 474.451  51
  -7  -1   1 14481.2 477.934  50
  -7  -1   1 16727.9 852.155  74
  -7  -1   1 14894.8 807.351  75
  -7  -1   2 15318.3 825.521  74
  -7  -1   2 15966.8 834.058  75
  -7  -1   2 15540.9 523.100 122
  -7  -1   2 15564.0 495.818  55
  -7  -1   2 15491.0 487.850  51
  -7  -1   2 17145.4 856.324  17
  -7  -1   3 6256.51 536.425  17
  -7  -1   3 5765.33 501.241  75
  -7  -1   3 6543.40 528.102  74
  -7  -1   3 6204.16 304.174 122
  -7  -1   3 6074.58 288.179  55
  -7  -1   3 5893.72 292.426  54
  -7  -1   3 5493.43 266.874  63
  -7  -1   3 5683.90 275.081  50
  -7  -1   4 20032.7 958.581  17
  -7  -1   4 19644.1 891.472  75
  -7  -1   4 18709.1 884.508  74
  -7  -1   4 17589.3 577.849 122
  -7  -1   4 18024.7 544.221  54
  -7  -1   4 17732.3 550.181  55
  -7  -1   4 18024.9 516.497  53
  -7  -1   4 17486.5 524.631  63
  -7  -1   4 17392.5 521.206  50
  -7  -1   5 4219.37 229.442  53
  -7  -1   5 4334.74 478.314  17
  -7  -1   5 4099.67 422.521  74
  -7  -1   5 3734.24 409.076  75
  -7  -1   5 4030.85 254.124 122
  -7  -1   5 4282.88 250.182  54
  -7  -1   5 4159.99 241.903  63
  -7  -1   5 3744.75 432.571  93
  -7  -1   6 24419.6 1066.30  93
  -7  -1   6 24384.1 713.672 122
  -7  -1   6 24898.2 655.630  53
  -7  -1   6 24472.6 655.848  54
  -7  -1   6 24769.5 1105.90  17
  -7  -1   6 24475.3 659.836  63
  -7  -1   7 5824.80 273.210  53
  -7  -1   7 5572.93 294.513 122
  -7  -1   7 5571.86 273.203  63
  -7  -1   7 5417.74 268.608  54
  -7  -1   8 19829.8 568.155  53
  -7  -1   8 19406.8 614.452 122
  -7  -1   8 18831.7 562.412  63
  -7  -1   8 19705.4 546.497  54
  -7  -1   8 20066.6 575.946  55
  -7  -1   9 3106.87 199.865  53
  -7  -1   9 2658.70 203.190 122
  -7  -1   9 3130.73 190.526  54
  -7  -1   9 2894.70 200.268  55
  -7  -1   9 2816.57 200.307  63
  -7  -1  10 11218.9 403.471 122
  -7  -1  10 10807.9 370.998  63
  -7  -1  10 11356.3 376.792  55
  -7  -1  11 14607.3 434.762  53
  -7  -1  11 14402.5 434.940  63
  -7  -1  11 14721.2 434.774  55
  -7  -1  11 14809.6 462.757 122
  -7  -1  12 11406.0 350.020  55
  -7  -1  12 11522.9 357.634  53
  -7  -1  12 11137.8 370.624 122
  -7  -1  13 27840.0 696.387 122
  -7  -1  13 28304.6 670.011  55
  -7  -1  13 27442.2 683.172  16
  -7  -1  14 2469.03 124.495  55
  -7  -1  14 2151.07 115.810  16
  -7   0 -18 267.093 84.8016  79
  -7   0 -17 23303.1 552.961  78
  -7   0 -17 22501.6 552.919  79
  -7   0 -16 2427.83 160.766  78
  -7   0 -16 2016.15 143.242  81
  -7   0 -16 2374.98 162.891  79
  -7   0 -16 2483.35 169.301  90
  -7   0 -15 24269.2 618.583  78
  -7   0 -15 24324.8 622.375  79
  -7   0 -15 23569.3 621.825  90
  -7   0 -14 3498.86 198.122  89
  -7   0 -14 4241.70 223.557  78
  -7   0 -14 3609.02 215.245  79
  -7   0 -14 4090.30 194.651  82
  -7   0 -13 15247.1 469.995  78
  -7   0 -13 14708.7 465.849  79
  -7   0 -13 14670.3 445.568  82
  -7   0 -12 12895.9 454.284  89
  -7   0 -12 13628.0 429.977  82
  -7   0 -12 13127.3 435.310  83
  -7   0 -12 14406.7 459.785  79
  -7   0 -12 13361.6 449.276  78
  -7   0 -11 22064.8 620.277  78
  -7   0 -11 19804.5 627.187  81
  -7   0 -11 21415.6 614.514  79
  -7   0 -11 21521.9 605.251  67
  -7   0 -11 19857.0 592.597  83
  -7   0 -11 20579.7 591.364  82
  -7   0 -11 20449.5 992.736  76
  -7   0 -10 9649.14 654.303  76
  -7   0 -10 9169.64 372.680  81
  -7   0 -10 8865.15 352.672  78
  -7   0 -10 9201.60 352.952  79
  -7   0 -10 8472.41 363.735  90
  -7   0 -10 8487.84 329.652  82
  -7   0 -10 8817.34 336.621  83
  -7   0 -10 9250.13 362.960  67
  -7   0  -9 6107.11 265.938  73
  -7   0  -9 6125.19 523.512  76
  -7   0  -9 5997.80 506.481  74
  -7   0  -9 4716.49 475.071  75
  -7   0  -9 5784.77 292.977  81
  -7   0  -9 6540.04 291.599  78
  -7   0  -9 6175.03 282.839  79
  -7   0  -9 5917.79 294.880  80
  -7   0  -9 5950.99 297.776  90
  -7   0  -9 5940.63 266.523  83
  -7   0  -9 6124.03 271.424  82
  -7   0  -9 6057.02 303.880  67
  -7   0  -8 61640.9 1425.78  16
  -7   0  -8 59278.0 1898.92  74
  -7   0  -8 57969.7 1898.64  75
  -7   0  -8 63957.4 1949.13  76
  -7   0  -8 59812.8 1449.07  81
  -7   0  -8 59334.1 1427.12  80
  -7   0  -8 63118.5 1415.56  79
  -7   0  -8 61702.7 1426.85  78
  -7   0  -8 59999.3 1440.94  90
  -7   0  -8 60456.4 1414.97  82
  -7   0  -8 60699.3 1414.09  83
  -7   0  -8 62172.3 1447.46  67
  -7   0  -8 59853.8 1424.61  73
  -7   0  -7 11964.8 422.029  16
  -7   0  -7 12529.4 730.291  76
  -7   0  -7 12570.5 757.961  74
  -7   0  -7 11463.6 746.767  75
  -7   0  -7 12701.9 443.267  81
  -7   0  -7 12663.6 443.816  80
  -7   0  -7 12915.7 420.486  79
  -7   0  -7 12516.3 446.567  90
  -7   0  -7 13336.1 429.862  83
  -7   0  -7 12739.5 441.800  73
  -7   0  -7 12665.1 460.367  67
  -7   0  -6 10239.7 375.572  16
  -7   0  -6 10034.2 388.352  90
  -7   0  -6 11578.2 660.302  76
  -7   0  -6 11807.5 715.553  75
  -7   0  -6 9744.21 679.865  74
  -7   0  -6 10647.7 390.397  81
  -7   0  -6 10045.6 381.669  80
  -7   0  -6 10647.6 376.561  83
  -7   0  -6 10242.3 392.895  73
  -7   0  -6 10475.3 403.236  67
  -7   0  -5 387.759 93.4610  83
  -7   0  -5 245.088 98.6135  16
  -7   0  -5 216.858 100.734  81
  -7   0  -5 359.176 132.636  80
  -7   0  -5 222.445 182.045  76
  -7   0  -5 357.107 270.612  74
  -7   0  -5 127.986 266.552  75
  -7   0  -5 480.960 131.236  90
  -7   0  -5 489.160 146.059  54
  -7   0  -4 3369.82 198.589  83
  -7   0  -4 3302.36 197.388  81
  -7   0  -4 3291.09 201.440  82
  -7   0  -4 3229.30 210.505  80
  -7   0  -4 3534.78 424.861  75
  -7   0  -4 2923.30 327.257  76
  -7   0  -4 2809.39 411.340  74
  -7   0  -4 3285.75 215.198  90
  -7   0  -4 3322.13 216.746  54
  -7   0  -3 4130.55 224.904  83
  -7   0  -3 4073.57 232.297  80
  -7   0  -3 4400.58 216.949  81
  -7   0  -3 4192.14 227.302  82
  -7   0  -3 4114.28 223.693  89
  -7   0  -3 4160.02 232.196  90
  -7   0  -3 4236.65 212.950  55
  -7   0  -3 4297.75 242.372  54
  -7   0  -2 2583.41 179.957  83
  -7   0  -2 2704.61 175.060  89
  -7   0  -2 2574.65 185.895  90
  -7   0  -2 2580.47 166.503  81
  -7   0  -2 2291.61 183.102  80
  -7   0  -2 2247.59 177.193 122
  -7   0  -2 2737.49 205.040  54
  -7   0  -2 2698.16 178.978  55
  -7   0  -1 3229.75 203.150  55
  -7   0  -1 3333.25 421.275  74
  -7   0  -1 2746.99 394.091  75
  -7   0  -1 3157.43 184.893  89
  -7   0  -1 3055.18 194.557  80
  -7   0  -1 2657.96 196.497 122
  -7   0   0 17071.7 549.856  16
  -7   0   0 17886.9 526.921  55
  -7   0   0 17517.4 541.994  50
  -7   0   0 17611.2 510.096  89
  -7   0   0 18117.4 916.884  74
  -7   0   0 16931.9 885.567  75
  -7   0   1 24414.8 681.031  55
  -7   0   1 24546.3 711.329  16
  -7   0   1 25527.8 1099.74  75
  -7   0   1 25123.0 1098.51  74
  -7   0   2 53545.2 1285.69  55
  -7   0   2 55046.0 1326.47  16
  -7   0   2 53488.8 1764.24  75
  -7   0   2 54962.7 1780.96  74
  -7   0   3 21477.5 982.041  75
  -7   0   3 21533.5 982.163  74
  -7   0   3 21021.6 640.787  16
  -7   0   3 20731.4 611.974  54
  -7   0   3 20411.0 607.287  55
  -7   0   3 20700.6 607.707  73
  -7   0   3 20328.8 582.343  63
  -7   0   4 44512.0 1504.00  75
  -7   0   4 42729.1 1485.77  74
  -7   0   4 43237.6 1112.58  16
  -7   0   4 42031.9 1071.43  55
  -7   0   4 43400.8 1064.40  54
  -7   0   4 44666.4 1065.72  73
  -7   0   4 43344.1 1046.94  63
  -7   0   5 29777.6 772.522  63
  -7   0   5 28909.8 821.620  16
  -7   0   5 29296.0 774.745  54
  -7   0   5 28168.6 1129.92  74
  -7   0   5 27602.4 1130.68  75
  -7   0   5 29883.4 763.506  73
  -7   0   6 25504.0 659.826  73
  -7   0   6 24877.5 684.888  53
  -7   0   6 25298.3 684.092  54
  -7   0   6 24314.5 731.863 122
  -7   0   6 25387.0 690.014  63
  -7   0   6 26008.3 740.797  16
  -7   0   7 23970.5 649.503  53
  -7   0   7 23369.8 630.026  54
  -7   0   7 21951.3 684.988 122
  -7   0   7 23305.9 648.114  63
  -7   0   7 22469.1 684.042  16
  -7   0   8 19867.1 562.968  53
  -7   0   8 19996.3 571.653  55
  -7   0   8 19383.4 540.405  54
  -7   0   8 19069.2 605.718 122
  -7   0   8 19129.6 561.420  63
  -7   0   8 17997.5 593.660  16
  -7   0   9 7013.18 276.049  54
  -7   0   9 7540.73 302.193  55
  -7   0   9 7029.40 320.829 122
  -7   0   9 7423.77 303.365  63
  -7   0   9 6998.34 314.170  16
  -7   0  10 486.143 115.310  16
  -7   0  10 416.446 127.084  53
  -7   0  10 476.458 145.052  63
  -7   0  10 502.603 115.060 122
  -7   0  10 378.971 120.319  55
  -7   0  11 24767.5 657.014  16
  -7   0  11 24620.0 646.753  63
  -7   0  11 25599.2 649.761  53
  -7   0  11 25657.8 647.291  55
  -7   0  11 25201.8 683.838 122
  -7   0  12 179.992 93.5275 122
  -7   0  12 95.0436 106.670  55
  -7   0  12 108.473 87.5487  16
  -7   0  13 10600.0 334.145 122
  -7   0  13 10502.2 305.791  55
  -7   0  13 10629.1 299.036  16
  -7   0  14 565.589 79.0614  55
  -7   1 -16 14909.6 401.302  79
  -7   1 -16 13183.7 378.026  81
  -7   1 -15 10078.2 330.585  90
  -7   1 -15 9482.19 316.491  81
  -7   1 -15 9908.06 330.878  79
  -7   1 -14 9529.86 328.304  78
  -7   1 -14 8270.24 310.179  81
  -7   1 -14 9386.02 327.786  79
  -7   1 -14 9117.24 326.283  90
  -7   1 -14 7992.43 296.360  89
  -7   1 -14 8587.96 303.163  82
  -7   1 -13 10847.0 373.229  79
  -7   1 -13 10686.9 371.789  78
  -7   1 -13 10880.1 376.811  90
  -7   1 -13 10171.6 355.382  89
  -7   1 -13 9681.64 354.440  83
  -7   1 -13 9999.95 345.929  82
  -7   1 -12 15204.0 473.351  78
  -7   1 -12 15299.7 471.579  79
  -7   1 -12 13843.8 457.555  89
  -7   1 -12 13794.9 442.868  82
  -7   1 -12 13837.7 450.805  83
  -7   1 -11 10971.6 394.775  79
  -7   1 -11 10903.9 396.393  78
  -7   1 -11 11113.1 399.218  89
  -7   1 -11 10843.7 375.038  82
  -7   1 -11 10131.8 373.700  83
  -7   1 -10 13542.2 468.544  81
  -7   1 -10 14418.0 462.360  79
  -7   1  -9 2681.11 182.159  83
  -7   1  -9 2534.59 195.175  84
  -7   1  -9 2547.33 200.083  81
  -7   1  -9 2984.06 209.620  79
  -7   1  -9 2749.35 169.578  73
  -7   1  -8 35171.3 886.443  79
  -7   1  -8 34791.2 910.031  81
  -7   1  -8 35124.5 1358.69  76
  -7   1  -8 34871.9 1332.44  74
  -7   1  -8 35560.6 877.754  73
  -7   1  -8 36036.8 1329.53  75
  -7   1  -8 33484.1 884.377  83
  -7   1  -8 31755.1 858.349  84
  -7   1  -8 35289.1 926.042  89
  -7   1  -7 1071.52 148.032  79
  -7   1  -7 1158.56 145.260  81
  -7   1  -7 1198.42 317.190  75
  -7   1  -7 1246.97 132.084  73
  -7   1  -7 1349.97 325.597  74
  -7   1  -7 1274.32 135.647  82
  -7   1  -7 1218.94 131.374  83
  -7   1  -7 979.356 137.721  84
  -7   1  -7 1170.73 165.107  90
  -7   1  -7 1354.42 152.975  89
  -7   1  -6 6170.25 276.794  79
  -7   1  -6 6640.58 295.510  81
  -7   1  -6 6165.37 554.248  74
  -7   1  -6 6250.89 553.241  75
  -7   1  -6 6753.62 292.544  73
  -7   1  -6 5997.60 275.180  83
  -7   1  -6 5926.97 274.460  82
  -7   1  -6 5738.87 262.367  84
  -7   1  -6 6404.28 302.022  90
  -7   1  -6 6399.41 297.522  89
  -7   1  -5 11799.0 414.952  81
  -7   1  -5 11525.3 760.568  75
  -7   1  -5 11925.4 771.727  74
  -7   1  -5 12102.0 428.838  73
  -7   1  -5 11994.0 415.749  83
  -7   1  -5 11501.6 411.127  82
  -7   1  -5 12442.1 435.213  89
  -7   1  -5 11528.7 427.277  90
  -7   1  -4 42804.0 1093.42  16
  -7   1  -4 46364.0 1113.77  89
  -7   1  -4 44318.9 1102.13  90
  -7   1  -4 44407.0 1084.75  80
  -7   1  -4 45134.2 1091.95  81
  -7   1  -4 42764.7 1591.14  74
  -7   1  -4 43971.9 1604.44  75
  -7   1  -4 44844.4 1050.30  55
  -7   1  -4 45374.5 1102.31  82
  -7   1  -4 42738.3 1096.82  83
  -7   1  -4 45411.5 1118.13  73
  -7   1  -3 1882.03 160.553  89
  -7   1  -3 1683.01 175.371  90
  -7   1  -3 2125.81 170.953  55
  -7   1  -3 2024.30 204.683  54
  -7   1  -3 1995.36 162.253  81
  -7   1  -3 1618.92 185.791  80
  -7   1  -3 1706.70 165.964  16
  -7   1  -3 1700.80 156.508  82
  -7   1  -3 2004.12 164.317  83
  -7   1  -2 35542.5 927.266  90
  -7   1  -2 37740.6 928.532  89
  -7   1  -2 35507.6 900.632  80
  -7   1  -2 36598.3 910.073  81
  -7   1  -2 36435.5 924.332  54
  -7   1  -2 36914.9 907.033  55
  -7   1  -2 35933.7 942.261  83
  -7   1  -2 36574.2 932.873  82
  -7   1  -2 35957.6 935.935  16
  -7   1  -1 1404.78 149.928 122
  -7   1  -1 1434.70 155.687  16
  -7   1  -1 1679.99 142.259  89
  -7   1  -1 1382.87 140.040  81
  -7   1  -1 1458.29 143.866  82
  -7   1  -1 1583.85 354.251  75
  -7   1  -1 1660.22 356.144  74
  -7   1  -1 1288.81 166.965  55
  -7   1  -1 1847.93 164.376  73
  -7   1  -1 1754.14 157.746  83
  -7   1   0 35844.6 942.664  16
  -7   1   0 36876.0 902.456  89
  -7   1   0 37173.0 933.714  82
  -7   1   0 36283.4 919.452  55
  -7   1   0 34224.6 936.104 122
  -7   1   0 38055.7 1421.94  75
  -7   1   0 37131.7 1413.21  74
  -7   1   0 36002.8 942.681  73
  -7   1   1 42974.7 1543.63  74
  -7   1   1 43331.1 1065.06  73
  -7   1   1 43699.1 1557.58  75
  -7   1   1 42739.4 1071.22  16
  -7   1   1 39716.2 1059.21 122
  -7   1   1 42155.9 1047.34  55
  -7   1   1 42287.3 1011.70  89
  -7   1   2 56775.3 1318.12  73
  -7   1   2 59162.9 1851.58  74
  -7   1   2 56884.3 1830.88  75
  -7   1   2 54734.5 1310.08  55
  -7   1   2 56035.6 1336.98  16
  -7   1   2 53568.5 1273.64  64
  -7   1   2 52676.5 1326.32 122
  -7   1   3 30384.8 781.197  73
  -7   1   3 30783.2 1213.68  75
  -7   1   3 29466.0 1201.47  74
  -7   1   3 28031.2 805.903 122
  -7   1   3 29086.6 804.588  16
  -7   1   3 27797.0 780.614  55
  -7   1   3 28833.5 785.184  54
  -7   1   4 38588.6 936.883  73
  -7   1   4 36886.0 1376.39  75
  -7   1   4 37739.4 1381.19  74
  -7   1   4 37657.7 978.429  16
  -7   1   4 35373.4 973.134 122
  -7   1   4 37106.6 943.542  54
  -7   1   5 38285.2 1379.02  74
  -7   1   5 38982.9 944.859  73
  -7   1   5 38420.5 1376.69  75
  -7   1   5 39160.4 1003.99  16
  -7   1   5 36509.8 1003.94 122
  -7   1   5 39570.2 966.771  54
  -7   1   6 23668.2 685.368  16
  -7   1   6 23547.0 618.121  73
  -7   1   6 23124.5 644.860  54
  -7   1   7 20181.1 615.617  16
  -7   1   7 20288.6 537.011  73
  -7   1   7 20940.7 576.147  54
  -7   1   7 20321.8 594.490  55
  -7   1   8 11935.4 412.348  16
  -7   1   8 11497.5 400.339  55
  -7   1   9 8015.19 309.989  16
  -7   1   9 7956.40 309.887  55
  -7   1  10 782.069 113.791  16
  -7   1  10 856.795 128.691  55
  -7   1  11 16434.5 452.087  16
  -7   1  11 17087.7 467.713  55
  -7   1  12 549.673 106.208  55
  -7   1  12 503.817 80.4661  16
  -7   1  12 418.167 99.1690 122
  -7   1  13 13586.2 350.864  55
  -7   1  13 13080.1 380.833 122
  -7   2 -14 14993.7 424.617  81
  -7   2 -13 16684.7 477.482  81
  -7   2 -13 16778.2 466.763  89
  -7   2 -13 16915.7 481.967  90
  -7   2 -13 15492.2 475.737  83
  -7   2 -12 17873.4 517.804  89
  -7   2 -12 18968.8 536.460  90
  -7   2 -12 17496.3 524.212  83
  -7   2 -11 8551.02 327.914  89
  -7   2 -11 8663.03 348.595  90
  -7   2 -11 8440.71 322.405  83
  -7   2 -10 51470.5 1199.20  82
  -7   2 -10 51483.9 1199.55  83
  -7   2 -10 47966.5 1177.94  84
  -7   2  -9 3749.90 225.460  84
  -7   2  -9 3941.65 217.807  83
  -7   2  -9 4305.21 224.847  82
  -7   2  -9 4378.96 245.796  81
  -7   2  -8 27762.4 764.770  81
  -7   2  -8 27270.7 741.981  83
  -7   2  -8 27116.4 741.947  82
  -7   2  -8 26296.4 720.496  84
  -7   2  -8 28391.1 776.734  89
  -7   2  -8 28783.7 730.092  73
  -7   2  -7 2964.90 205.955  81
  -7   2  -7 3035.41 188.961  73
  -7   2  -7 2986.93 191.173  83
  -7   2  -7 2848.41 189.792  82
  -7   2  -7 3006.50 197.886  84
  -7   2  -7 3045.16 210.337  89
  -7   2  -6 24436.2 689.639  81
  -7   2  -6 23530.9 681.776  16
  -7   2  -6 24435.7 680.200  73
  -7   2  -6 23770.7 675.221  82
  -7   2  -6 24981.7 705.815  89
  -7   2  -5 10448.4 355.470  69
  -7   2  -5 10601.2 726.661  74
  -7   2  -5 11896.1 763.433  75
  -7   2  -5 10434.5 386.846  73
  -7   2  -5 10581.6 383.872  82
  -7   2  -5 10091.2 384.983  81
  -7   2  -5 10778.3 405.785  90
  -7   2  -5 10766.0 397.382  89
  -7   2  -5 10109.2 386.707  16
  -7   2  -4 11737.7 779.024  75
  -7   2  -4 11214.1 409.366  73
  -7   2  -4 12009.3 786.385  74
  -7   2  -4 11357.8 405.690  81
  -7   2  -4 11641.6 404.821  82
  -7   2  -4 11566.8 424.058  90
  -7   2  -4 11483.9 413.095  89
  -7   2  -4 11482.9 413.430  16
  -7   2  -3 4982.96 249.956  89
  -7   2  -3 5023.55 250.921  81
  -7   2  -3 5088.67 248.717  82
  -7   2  -3 5048.35 258.551  16
  -7   2  -3 5413.31 254.993  55
  -7   2  -2 5084.55 261.805  16
  -7   2  -2 5509.43 262.473  55
  -7   2  -2 5202.15 252.870  82
  -7   2  -2 5326.90 255.428  89
  -7   2  -1 9854.69 382.081 142
  -7   2  -1 9342.32 695.493  74
  -7   2  -1 8950.44 361.801  73
  -7   2  -1 9924.18 705.582  75
  -7   2  -1 9256.22 363.521  16
  -7   2  -1 9307.37 354.121  55
  -7   2  -1 9478.98 354.016  82
  -7   2  -1 9099.06 344.999  89
  -7   2   0 6543.67 295.733 122
  -7   2   0 6697.64 300.493  16
  -7   2   0 6570.25 278.375  89
  -7   2   0 6515.92 295.153  73
  -7   2   0 7309.95 600.473  75
  -7   2   0 6404.69 572.479  74
  -7   2   0 6494.85 297.201  55
  -7   2   0 7161.28 316.066 142
  -7   2   0 6729.28 287.815  82
  -7   2   1 2513.23 192.562  16
  -7   2   1 2592.19 166.525  89
  -7   2   1 2288.72 407.120  75
  -7   2   1 2210.23 396.378  74
  -7   2   1 2591.95 184.314  73
  -7   2   1 2780.81 182.937  82
  -7   2   1 2398.99 197.733  55
  -7   2   1 2815.98 192.560 122
  -7   2   1 2478.29 162.435  28
  -7   2   2 31250.9 816.315  28
  -7   2   2 32974.2 1322.35  75
  -7   2   2 32795.6 1320.80  74
  -7   2   2 32181.3 842.356  73
  -7   2   2 32614.2 856.154  16
  -7   2   2 31878.4 847.631  55
  -7   2   2 32101.9 855.483 122
  -7   2   2 32869.4 834.688  82
  -7   2   3 13998.9 477.867 122
  -7   2   3 13762.9 442.920  28
  -7   2   3 14208.0 455.435  73
  -7   2   3 13790.9 802.188  75
  -7   2   3 13161.1 789.758  74
  -7   2   3 14675.8 478.669  16
  -7   2   3 13570.2 470.900  55
  -7   2   3 13583.3 438.963  64
  -7   2   3 14505.2 449.998  82
  -7   2   4 25009.1 686.310  28
  -7   2   4 25808.1 682.897  73
  -7   2   4 25747.3 679.119  82
  -7   2   4 25079.6 687.436  64
  -7   2   4 25687.8 711.303  16
  -7   2   4 24722.5 716.321 122
  -7   2   5 28396.7 717.731  73
  -7   2   5 26889.4 704.523  82
  -7   2   5 26338.1 735.841  64
  -7   2   5 27644.8 766.954 122
  -7   2   5 28795.9 754.365  16
  -7   2   6 11274.8 392.685  64
  -7   2   6 11681.1 363.935  73
  -7   2   6 11071.4 413.876 122
  -7   2   6 11423.7 399.564  16
  -7   2   7 16187.2 497.655  55
  -7   2   7 15317.1 483.835  64
  -7   2   7 16002.0 438.938  73
  -7   2   7 15403.7 508.008 122
  -7   2   7 16144.5 481.778  16
  -7   2   8 5317.72 254.222  55
  -7   2   8 5500.60 266.865 122
  -7   2   8 5515.29 250.203  64
  -7   2   8 5551.73 237.242  16
  -7   2   9 17569.2 497.417  55
  -7   2   9 17315.8 468.074  16
  -7   2   9 16919.6 516.997 122
  -7   2   9 16781.5 495.405  64
  -7   2  10 255.434 109.748  55
  -7   2  10 49.9206 92.4601 122
  -7   2  10 45.6330 71.1921  16
  -7   2  10 42.7509 80.7522  64
  -7   2  11 18606.2 520.172 122
  -7   2  11 18499.0 505.212  64
  -7   2  12 190.797 75.0812 122
  -7   2  12 221.185 70.5830  64
  -7   2  12 281.211 92.2508  55
  -7   2  13 15002.1 359.475  55
  -7   3 -12 20794.0 543.574  89
  -7   3 -12 20641.5 551.296  82
  -7   3 -11 3032.51 173.717  89
  -7   3 -11 3010.83 175.262  82
  -7   3 -10 27238.1 714.450  89
  -7   3 -10 27150.0 711.141  82
  -7   3  -9 4272.45 219.050  82
  -7   3  -8 5121.10 244.024  82
  -7   3  -8 5255.90 256.804  81
  -7   3  -7 800.525 108.351  73
  -7   3  -7 764.627 127.948  81
  -7   3  -7 739.859 114.008  82
  -7   3  -7 605.344 114.189  89
  -7   3  -6 18880.2 572.471  82
  -7   3  -6 19459.4 579.021  83
  -7   3  -6 20444.9 594.817  81
  -7   3  -6 19995.7 596.975  89
  -7   3  -6 20213.3 577.464  73
  -7   3  -5 3196.11 197.385  73
  -7   3  -5 3226.31 203.573  89
  -7   3  -5 3009.23 176.859  69
  -7   3  -5 2834.25 190.462  83
  -7   3  -5 3137.81 195.243  82
  -7   3  -4 11236.0 407.379  83
  -7   3  -4 11303.8 398.224  82
  -7   3  -4 11398.3 411.788  16
  -7   3  -4 11920.7 419.386  89
  -7   3  -4 12157.7 415.572  73
  -7   3  -4 12158.8 421.633 142
  -7   3  -4 11747.0 390.727  69
  -7   3  -3 270.932 123.771  16
  -7   3  -3 225.437 98.0064  83
  -7   3  -3 224.289 97.1123  82
  -7   3  -3 159.937 100.049  89
  -7   3  -3 160.029 88.6441  69
  -7   3  -2 54492.4 1291.11  89
  -7   3  -2 54020.1 1274.49  82
  -7   3  -2 54285.3 1302.41  83
  -7   3  -2 53597.4 1289.00  16
  -7   3  -1 8246.74 337.837  16
  -7   3  -1 7794.45 340.048  73
  -7   3  -1 8024.12 323.593  89
  -7   3  -1 8834.54 363.395 142
  -7   3  -1 7750.74 314.377  82
  -7   3  -1 8193.61 340.325  83
  -7   3   0 46143.6 1141.09  83
  -7   3   0 45131.1 1093.71  82
  -7   3   0 45436.3 1119.81  55
  -7   3   0 45874.0 1129.59  73
  -7   3   0 48277.7 1137.74 142
  -7   3   0 44526.3 1113.49  16
  -7   3   1 17982.1 554.640  83
  -7   3   1 17451.7 505.379  82
  -7   3   1 17076.3 533.378  73
  -7   3   1 17260.5 540.241  55
  -7   3   1 16569.1 524.803  16
  -7   3   1 18072.3 545.916 142
  -7   3   2 19381.9 566.193 142
  -7   3   2 18188.7 568.763  83
  -7   3   2 18537.2 518.046  82
  -7   3   2 18783.4 552.005  73
  -7   3   2 18001.7 539.289 122
  -7   3   2 17858.5 560.238  55
  -7   3   2 17720.8 527.587  28
  -7   3   2 18354.1 545.793  16
  -7   3   3 40941.9 981.943  73
  -7   3   3 40390.7 977.505  16
  -7   3   3 38714.9 980.305 122
  -7   3   3 38329.0 965.179  28
  -7   3   3 39815.7 1014.76  83
  -7   3   4 5135.91 234.047  73
  -7   3   4 5192.60 244.961  16
  -7   3   4 5227.57 251.917 122
  -7   3   4 4881.34 235.901  28
  -7   3   4 5134.91 262.400  83
  -7   3   5 17330.0 490.446  73
  -7   3   5 17113.5 517.835 122
  -7   3   5 17204.8 491.509  16
  -7   3   5 17045.1 498.855  64
  -7   3   5 16574.0 501.578  28
  -7   3   6 1174.07 125.787  64
  -7   3   6 1402.41 139.179 122
  -7   3   6 1364.64 158.732  55
  -7   3   6 1221.85 121.804  16
  -7   3   6 1240.91 128.211  28
  -7   3   7 16686.8 481.954  64
  -7   3   7 16958.6 496.634 122
  -7   3   7 16623.1 494.853  55
  -7   3   7 16798.9 446.155  16
  -7   3   7 15493.2 477.860  28
  -7   3   8 73.1697 111.969  55
  -7   3   8 4.83452 83.0274 122
  -7   3   8-8.91131 86.5419  64
  -7   3   8 35.1345 76.8150  28
  -7   3   9 20784.9 550.490  55
  -7   3   9 20744.2 546.666  64
  -7   3  10 2256.14 147.491  55
  -7   3  10 2269.58 135.559  64
  -7   3  11 4374.02 183.316  55
  -7   3  11 4837.02 181.337  64
  -7   3  12 207.508 57.9282  64
  -7   3  12 163.847 49.1687  83
  -7   4 -11 117.211 68.0158  83
  -7   4 -10 9458.31 315.901  83
  -7   4  -9 69.2267 72.3091  88
  -7   4  -9 62.3092 69.5622  83
  -7   4  -9 88.3278 73.9090  82
  -7   4  -8 21864.0 595.748  83
  -7   4  -8 22149.4 589.847  82
  -7   4  -7 306.836 89.5460  83
  -7   4  -7 289.976 91.3416  82
  -7   4  -6 29332.6 751.098  82
  -7   4  -6 29317.2 757.307  83
  -7   4  -5 3053.76 188.580  83
  -7   4  -5 2962.67 179.482  82
  -7   4  -5 3188.17 174.306  69
  -7   4  -4 12812.0 402.791  69
  -7   4  -4 13011.9 420.717  83
  -7   4  -4 12411.5 404.018  82
  -7   4  -4 12934.4 430.722 142
  -7   4  -3 42146.4 1023.94  83
  -7   4  -3 42223.6 997.334  82
  -7   4  -3 40963.3 1003.55  69
  -7   4  -2 3707.03 209.472  83
  -7   4  -2 3843.26 192.819  82
  -7   4  -2 3986.43 207.328  69
  -7   4  -1 12766.9 416.729  69
  -7   4  -1 12643.7 425.787  83
  -7   4  -1 12996.4 393.244  82
  -7   4  -1 13561.0 436.243 142
  -7   4   0 819.880 114.077  83
  -7   4   0 863.212 138.935 142
  -7   4   1 9831.57 336.319  16
  -7   4   1 9991.81 357.032 142
  -7   4   1 9444.90 351.343  83
  -7   4   2 393.270 109.086 142
  -7   4   2 435.787 99.9706  83
  -7   4   2 541.864 108.511  16
  -7   4   3 11826.0 399.595  83
  -7   4   3 11840.2 364.222  16
  -7   4   4 3672.23 198.216  83
  -7   4   5 6644.67 269.729  83
  -7   4   6 1225.90 115.593  83
  -7   4   7 25034.5 640.844  83
  -7   4   8 327.077 78.4279  83
  -7   4   9 19696.7 490.834  83
  -7   4  10-23.8000 62.0221  64
  -7   4  10 63.2939 47.1257  83
  -7   5  -9 453.130 70.4916  88
  -7   5  -9 444.862 74.3426  83
  -7   5  -8 18731.7 480.498  83
  -7   5  -8 17986.7 461.049  88
  -7   5  -7 2041.40 129.784  83
  -7   5  -6 7290.86 259.159  83
  -7   5  -5 3402.67 171.991  83
  -7   5  -4 3245.98 168.173  83
  -7   5  -4 3204.68 147.666  82
  -7   5  -4 3074.50 162.006  69
  -7   5  -3 11382.4 358.699  83
  -7   5  -3 11509.8 357.102  69
  -7   5  -2 2963.03 164.012  83
  -7   5  -2 3058.41 162.752  69
  -7   5  -1 2575.71 153.226  83
  -7   5  -1 2287.85 145.519  69
  -7   5   0 7658.89 287.402 142
  -7   5   0 7482.66 276.656  69
  -7   5   0 7665.90 276.016  83
  -7   5   1 11327.0 353.434  83
  -7   5   2 3274.62 166.210  83
  -7   5   3 15431.8 446.137  69
  -7   5   3 16174.4 439.875  83
  -7   5   4 3917.14 182.982  69
  -7   5   4 4162.76 176.099  83
  -7   5   5 18710.2 488.262  69
  -7   5   5 18055.4 465.922  83
  -7   5   6 324.289 70.6280  69
  -7   5   6 246.676 63.2031  83
  -7   5   7 29253.5 643.352  69
  -7   5   7 25888.8 603.382  83
  -7   5   8 2654.36 117.372  69
  -7   6  -5 9594.45 257.187  83
  -7   6  -5 9635.86 267.167  88
  -7   6  -4 6987.82 221.615  88
  -7   6  -4 7339.54 213.477  83
  -7   6  -3 16059.5 395.752  83
  -7   6  -3 16012.8 407.224  88
  -7   6  -2 6212.97 195.544  83
  -7   6  -1 22586.2 560.596  69
  -7   6  -1 23835.7 540.616  83
  -7   6   0 295.774 62.9220  83
  -7   6   1 18387.6 427.304  83
  -7   6   2 57.9080 54.0557  69
  -7   6   3 8553.35 251.815  69
  -7   6   4 133.052 52.6491  69
  -6 -10 -11 2775.08 144.611  27
  -6 -10 -10 4447.63 185.235  27
  -6 -10  -9 2031.02 147.010  27
  -6 -10  -9 1915.84 127.186 103
  -6 -10  -8 7687.45 267.635  51
  -6 -10  -8 8071.25 265.187  27
  -6 -10  -8 7601.82 256.258 103
  -6 -10  -7 213.645 135.548  50
  -6 -10  -7-67.0677 125.541  27
  -6 -10  -7 123.807 96.8543 103
  -6 -10  -6 18287.5 469.985  27
  -6 -10  -4 18160.6 498.605  51
  -6 -10  -3 11956.9 375.420  51
  -6 -10  -3 12414.6 382.092  50
  -6 -10  -2 14913.5 418.815  51
  -6 -10  -2 14569.2 422.407  50
  -6 -10  -2 15062.1 424.009  21
  -6 -10  -1 2628.90 179.923  51
  -6 -10  -1 2697.17 185.680  50
  -6 -10   0 9737.08 303.433  51
  -6 -10   0 10280.5 312.488  50
  -6 -10   0 10474.0 316.082  21
  -6 -10   1 1834.14 136.331  21
  -6 -10   4 3087.75 153.934  54
  -6  -9 -12 9835.00 308.568 103
  -6  -9 -11 7116.52 280.724  56
  -6  -9 -11 7261.10 270.931  27
  -6  -9 -11 6555.03 250.566 103
  -6  -9 -10 22338.3 604.592  58
  -6  -9 -10 23048.4 611.354  56
  -6  -9 -10 24032.1 603.850  27
  -6  -9  -9 4135.97 229.658  27
  -6  -9  -9 4314.64 237.600  56
  -6  -9  -9 3923.35 246.353  58
  -6  -9  -9 4179.87 226.868  51
  -6  -9  -9 3935.58 206.277 103
  -6  -9  -8 26712.0 703.367  50
  -6  -9  -8 26694.4 710.466  51
  -6  -9  -8 28765.1 731.697  56
  -6  -9  -8 28266.3 724.118  58
  -6  -9  -8 28693.5 720.931  27
  -6  -9  -7 526.892 162.786  27
  -6  -9  -7 790.874 160.605  21
  -6  -9  -7 990.444 128.057 131
  -6  -9  -7 669.167 179.784  58
  -6  -9  -7 802.643 166.776  56
  -6  -9  -7 416.121 169.318  50
  -6  -9  -6 18419.8 538.515  21
  -6  -9  -6 19834.3 536.616  27
  -6  -9  -6 18862.6 539.189  58
  -6  -9  -6 18514.7 539.899  56
  -6  -9  -6 19681.0 525.095 131
  -6  -9  -5 4098.08 252.375  58
  -6  -9  -5 3298.02 226.536  56
  -6  -9  -4 20922.7 557.697 131
  -6  -9  -4 19572.1 535.070  27
  -6  -9  -3 16264.2 498.746  50
  -6  -9  -2 12355.9 431.044  54
  -6  -9  -2 12959.1 421.692  50
  -6  -9  -2 13505.7 425.227  21
  -6  -9  -1 5357.13 288.363  54
  -6  -9  -1 5317.17 268.774  51
  -6  -9  -1 5845.53 271.434  50
  -6  -9   0 6309.72 269.907  50
  -6  -9   0 5837.59 264.993  51
  -6  -9   0 6515.30 271.666  21
  -6  -9   1 371.137 143.144  51
  -6  -9   1 476.785 130.862  50
  -6  -9   1 428.128 129.101  21
  -6  -9   1 292.008 159.125  20
  -6  -9   2 7300.77 274.180  51
  -6  -9   2 7393.85 277.098  21
  -6  -9   2 7995.41 307.489  20
  -6  -9   3 816.128 124.346  21
  -6  -9   4 3027.76 187.728  54
  -6  -9   5 3837.40 192.274  54
  -6  -9   6 7435.73 250.088  54
  -6  -9   7 8036.47 254.106  20
  -6  -8 -16 9354.39 257.424  79
  -6  -8 -15 8109.81 250.100  79
  -6  -8 -15 7544.01 269.324  22
  -6  -8 -14 15294.6 432.949  27
  -6  -8 -14 16523.4 447.800  58
  -6  -8 -14 15841.4 413.526  79
  -6  -8 -13 1803.06 136.682  79
  -6  -8 -13 1982.04 149.068 103
  -6  -8 -13 1546.75 156.422  22
  -6  -8 -12 18361.4 475.846  79
  -6  -8 -12 17866.4 497.142 103
  -6  -8 -11 190.665 107.571 103
  -6  -8 -11-58.6402 124.134  22
  -6  -8 -10 26671.7 659.125 131
  -6  -8 -10 27217.1 696.412  27
  -6  -8 -10 28065.0 709.271  56
  -6  -8  -9 518.878 150.695  50
  -6  -8  -9 587.097 114.529 131
  -6  -8  -9 530.187 155.163  27
  -6  -8  -9 429.871 179.708  58
  -6  -8  -9 498.495 159.532  56
  -6  -8  -9 386.229 141.431  21
  -6  -8  -8 12073.3 418.823  50
  -6  -8  -8 12747.9 400.204 131
  -6  -8  -8 12877.2 434.110  27
  -6  -8  -8 12947.1 442.132  58
  -6  -8  -8 13174.0 445.383  56
  -6  -8  -7 156.870 152.335  50
  -6  -8  -7 80.9738 141.539  21
  -6  -8  -7 38.8665 138.278  27
  -6  -8  -7 145.800 159.552  58
  -6  -8  -7 69.9072 141.672  56
  -6  -8  -7 172.372 98.7669 131
  -6  -8  -6 8943.37 355.020  21
  -6  -8  -6 9908.51 359.336  27
  -6  -8  -6 9413.94 360.880  56
  -6  -8  -6 9746.03 367.548  58
  -6  -8  -6 8985.18 326.955 131
  -6  -8  -5-554.783 456.138  75
  -6  -8  -5-446.828 420.294  74
  -6  -8  -5 953.249 189.054  27
  -6  -8  -5 466.949 177.584  58
  -6  -8  -5 455.749 166.703  56
  -6  -8  -5 1088.22 160.307 131
  -6  -8  -4 24131.9 653.674  27
  -6  -8  -4 23871.8 663.202  58
  -6  -8  -4 23483.8 661.405  56
  -6  -8  -4 25180.9 682.536  54
  -6  -8  -4 25309.6 652.072 131
  -6  -8  -3 4493.85 633.082  75
  -6  -8  -3 5776.38 289.082  27
  -6  -8  -3 4257.13 267.252  56
  -6  -8  -2 58363.8 2117.65  74
  -6  -8  -2 61619.1 2128.27  75
  -6  -8  -2 66071.8 1497.55  21
  -6  -8  -2 62208.5 1484.86  20
  -6  -8  -2 65761.9 1506.85  54
  -6  -8  -2 65737.2 1492.76  50
  -6  -8  -2 66166.6 1467.13 131
  -6  -8  -1 3705.31 337.289  54
  -6  -8  -1 2857.36 242.816 131
  -6  -8   0 59268.9 1370.24  20
  -6  -8   0 57836.9 1345.80  21
  -6  -8   0 58666.4 1333.61 131
  -6  -8   0 58011.7 1341.12  51
  -6  -8   0 56989.7 1340.05  50
  -6  -8   1 9738.04 370.327  50
  -6  -8   1 9993.53 373.452  51
  -6  -8   1 10306.2 378.815  21
  -6  -8   1 10637.6 406.537  20
  -6  -8   2 28052.0 721.058  51
  -6  -8   2 28376.7 727.825  50
  -6  -8   2 28658.3 732.825  21
  -6  -8   3 27232.9 706.088  51
  -6  -8   3 28438.0 717.436  50
  -6  -8   4 4333.93 218.982  21
  -6  -8   4 4852.93 260.188  54
  -6  -8   5 18854.7 535.591  54
  -6  -8   6 744.584 146.032  20
  -6  -8   6 651.339 146.202  54
  -6  -8   7 16864.8 462.078  20
  -6  -8   7 15530.2 443.152  54
  -6  -8   8 609.315 124.886  20
  -6  -8   8 603.608 124.631  54
  -6  -8   9 9239.14 276.577  20
  -6  -7 -18 689.023 88.6830  79
  -6  -7 -17 13336.1 360.444  79
  -6  -7 -17 12993.2 374.438  22
  -6  -7 -16 8240.62 276.442  79
  -6  -7 -16 7912.15 288.203  22
  -6  -7 -15 10925.7 343.024  79
  -6  -7 -15 9959.04 337.448  68
  -6  -7 -15 11144.9 359.618  22
  -6  -7 -15 9845.24 333.861  27
  -6  -7 -14 12586.5 385.080  79
  -6  -7 -14 12293.8 400.962  22
  -6  -7 -14 11699.7 384.514  27
  -6  -7 -14 12999.0 398.373  58
  -6  -7 -13 6879.23 299.607  22
  -6  -7 -13 7340.49 309.798  56
  -6  -7 -13 7815.39 313.752  58
  -6  -7 -13 7285.88 287.737  79
  -6  -7 -12 18877.7 530.879  79
  -6  -7 -12 18844.2 520.511 131
  -6  -7 -12 17960.7 546.651  22
  -6  -7 -11 1866.48 167.606  79
  -6  -7 -11 1933.45 185.359  22
  -6  -7 -11 2031.13 157.540 131
  -6  -7 -10 54314.0 1280.46  22
  -6  -7 -10 57249.6 1260.93 131
  -6  -7 -10 54065.0 1268.16  51
  -6  -7 -10 52110.1 1257.27  50
  -6  -7  -9 926.354 181.210  51
  -6  -7  -9 807.842 337.526  74
  -6  -7  -9 604.666 314.110  75
  -6  -7  -9 754.152 148.739  22
  -6  -7  -9 667.595 156.861  21
  -6  -7  -9 913.014 177.576  27
  -6  -7  -9 968.212 126.419 131
  -6  -7  -9 724.239 175.322  56
  -6  -7  -8 27663.5 756.664  50
  -6  -7  -8 28904.9 1272.40  74
  -6  -7  -8 27868.1 1255.93  75
  -6  -7  -8 26968.4 749.146  21
  -6  -7  -8 29582.8 780.184  27
  -6  -7  -8 26229.0 734.074  22
  -6  -7  -8 29618.8 735.192 131
  -6  -7  -8 31506.5 803.635  56
  -6  -7  -8 29916.8 787.370  58
  -6  -7  -7 701.273 176.808  50
  -6  -7  -7 759.746 316.493  75
  -6  -7  -7 545.054 309.761  74
  -6  -7  -7 595.949 160.236  21
  -6  -7  -7 653.369 163.408  27
  -6  -7  -7 784.807 185.999  58
  -6  -7  -7 474.367 165.962  56
  -6  -7  -7 785.326 123.171 131
  -6  -7  -6 40792.1 993.741  58
  -6  -7  -6 40888.3 1003.58  56
  -6  -7  -6 36658.6 1514.48  74
  -6  -7  -6 37527.2 1520.10  75
  -6  -7  -6 36993.8 975.648  21
  -6  -7  -6 36797.4 1412.59  94
  -6  -7  -6 40828.2 990.053  27
  -6  -7  -6 39586.1 948.213 131
  -6  -7  -5 2888.63 231.577  56
  -6  -7  -5 3628.02 256.698  54
  -6  -7  -5 3306.62 250.863  58
  -6  -7  -5 2980.02 409.837  94
  -6  -7  -5 2626.18 486.696  74
  -6  -7  -5 3210.69 210.576 131
  -6  -7  -4 42246.3 983.049  54
  -6  -7  -4 34108.5 936.999  56
  -6  -7  -4 36900.5 948.942  58
  -6  -7  -4 35395.6 1359.58  94
  -6  -7  -4 39312.6 950.471  27
  -6  -7  -4 40052.4 932.911 131
  -6  -7  -3 31165.0 919.713  20
  -6  -7  -3 32486.7 1324.11  94
  -6  -7  -3 34922.9 913.249  27
  -6  -7  -3 32021.0 915.546  56
  -6  -7  -3 32938.2 919.523  58
  -6  -7  -2 39334.1 955.239 131
  -6  -7  -2 51453.6 1040.66  21
  -6  -7  -2 37295.2 980.725  20
  -6  -7  -2 51406.9 1034.51  50
  -6  -7  -2 34300.0 1497.60  75
  -6  -7  -2 34768.7 1525.43  74
  -6  -7  -2 35907.8 1378.69  94
  -6  -7  -2 33966.6 925.976  27
  -6  -7  -2 42866.2 1025.21  54
  -6  -7  -2 31288.5 926.357  56
  -6  -7  -1 23038.7 637.252 131
  -6  -7  -1 26313.1 692.932  21
  -6  -7  -1 22951.1 681.946  20
  -6  -7  -1 21935.8 1145.57  75
  -6  -7  -1 21634.3 1143.39  74
  -6  -7  -1 24334.6 679.049  50
  -6  -7  -1 22478.9 1013.03  94
  -6  -7  -1 24280.6 699.161  54
  -6  -7   0 19655.5 1041.34  74
  -6  -7   0 19729.6 1032.55  75
  -6  -7   0 19701.2 582.641  21
  -6  -7   0 20386.5 607.585  20
  -6  -7   0 18925.8 578.173  50
  -6  -7   0 20807.6 927.877  94
  -6  -7   0 19902.9 555.473 131
  -6  -7   1 3289.07 224.552  21
  -6  -7   1 3050.52 239.519  20
  -6  -7   1 3576.04 229.866  51
  -6  -7   1 3382.45 221.634  50
  -6  -7   1 3613.04 480.617  75
  -6  -7   1 2776.65 475.514  74
  -6  -7   1 3364.38 193.100 131
  -6  -7   2 292.814 139.991  21
  -6  -7   2 273.282 138.678  50
  -6  -7   2 332.804 146.535  51
  -6  -7   2 74.5975 268.598  75
  -6  -7   2 599.987 304.369  74
  -6  -7   2 449.139 103.321 131
  -6  -7   3 353.975 154.799  54
  -6  -7   3 374.057 131.138  21
  -6  -7   3 356.821 288.261  74
  -6  -7   3 426.412 266.196  75
  -6  -7   3 397.201 287.839  93
  -6  -7   3 195.309 129.065  50
  -6  -7   3 209.470 135.581  51
  -6  -7   4 1628.68 159.807  50
  -6  -7   4 2069.66 173.168 106
  -6  -7   4 1628.26 158.530  21
  -6  -7   4 1907.39 195.178  54
  -6  -7   5 128.235 109.519 106
  -6  -7   5 351.364 155.310  54
  -6  -7   6 522.805 120.417 106
  -6  -7   6 857.091 156.808  20
  -6  -7   6 657.082 158.785  54
  -6  -7   7 9483.94 341.277 106
  -6  -7   7 9766.22 354.620  20
  -6  -7   7 9824.43 345.895  54
  -6  -7   8 55.5951 132.811  20
  -6  -7   8 67.1421 132.231  54
  -6  -7   9 16278.1 453.139  20
  -6  -7  10 1035.55 125.951  20
  -6  -7  11 13297.6 371.169  55
  -6  -7  12 649.696 87.8774  55
  -6  -6 -19 24799.3 551.949  79
  -6  -6 -19 22259.1 550.427  68
  -6  -6 -18 3554.79 168.676  79
  -6  -6 -18 3195.92 181.998  68
  -6  -6 -17 25744.9 628.933  79
  -6  -6 -17 23713.0 633.407  68
  -6  -6 -16 9519.22 327.493  79
  -6  -6 -16 8920.80 337.888  68
  -6  -6 -16 9601.24 338.241  22
  -6  -6 -15 9931.90 341.134  79
  -6  -6 -15 9294.34 354.408  68
  -6  -6 -15 8621.08 321.421  27
  -6  -6 -15 9390.64 349.768  22
  -6  -6 -14 25941.3 679.570  79
  -6  -6 -14 23976.4 665.043  27
  -6  -6 -14 25492.2 693.795  22
  -6  -6 -14 24879.1 692.062  68
  -6  -6 -14 25300.3 670.981  58
  -6  -6 -13 3372.20 212.145  79
  -6  -6 -13 3637.92 239.416  68
  -6  -6 -13 3032.14 215.842  27
  -6  -6 -13 3677.95 227.782  22
  -6  -6 -13 3315.67 220.260  56
  -6  -6 -12 49412.9 1233.11  68
  -6  -6 -12 49504.8 1217.25 103
  -6  -6 -12 53613.9 1230.59  79
  -6  -6 -12 52441.7 1199.76 131
  -6  -6 -12 51967.1 1250.59  22
  -6  -6 -12 52497.4 1239.53  58
  -6  -6 -12 54727.3 1257.28  56
  -6  -6 -11 2564.34 214.970  68
  -6  -6 -11 2687.83 174.708 131
  -6  -6 -11 2487.83 190.095  80
  -6  -6 -11 2554.90 195.262  79
  -6  -6 -11 2631.65 194.365 103
  -6  -6 -11 2748.51 212.377  22
  -6  -6 -11 2459.54 232.797  58
  -6  -6 -10 56982.4 1314.06  68
  -6  -6 -10 62023.2 1309.44  79
  -6  -6 -10 58228.3 1285.91 131
  -6  -6 -10 49103.5 1271.74  21
  -6  -6 -10 52096.1 1812.19  74
  -6  -6 -10 50575.3 1782.28  75
  -6  -6 -10 56342.9 1297.93  51
  -6  -6 -10 54197.5 1289.30  50
  -6  -6 -10 55487.2 1300.31 103
  -6  -6 -10 58230.2 1333.27  22
  -6  -6  -9 10057.2 337.088 131
  -6  -6  -9 9223.44 359.164  21
  -6  -6  -9 9933.88 369.695  22
  -6  -6  -9 9226.01 703.329  74
  -6  -6  -9 8964.46 685.852  75
  -6  -6  -9 9566.53 368.573  51
  -6  -6  -9 9635.83 362.521  50
  -6  -6  -8 25019.3 688.817  50
  -6  -6  -8 24748.6 691.536  51
  -6  -6  -8 25683.3 657.985 131
  -6  -6  -8 23366.1 676.738  21
  -6  -6  -8 24396.5 685.250  22
  -6  -6  -8 26040.7 709.619  27
  -6  -6  -8 27732.0 1192.05  74
  -6  -6  -8 25938.0 1152.58  75
  -6  -6  -8 27947.7 729.721  56
  -6  -6  -7 6105.92 287.650  50
  -6  -6  -7 6265.13 247.260 131
  -6  -6  -7 6114.35 288.338  21
  -6  -6  -7 6074.62 290.700  27
  -6  -6  -7 5924.16 272.652  22
  -6  -6  -7 6727.03 305.665  56
  -6  -6  -7 5712.95 569.339  74
  -6  -6  -7 6026.11 581.504  75
  -6  -6  -6 5464.78 564.569  75
  -6  -6  -6 6045.94 573.906  74
  -6  -6  -6 5601.94 278.884  21
  -6  -6  -6 6026.39 241.218 131
  -6  -6  -6 5608.75 282.206  50
  -6  -6  -6 5742.67 488.589  94
  -6  -6  -6 6591.82 289.742  27
  -6  -6  -6 6336.14 293.875  58
  -6  -6  -6 6862.43 298.478  56
  -6  -6  -5 2970.31 216.895  58
  -6  -6  -5 2695.97 203.609  56
  -6  -6  -5 2126.10 323.266  94
  -6  -6  -5 3084.59 208.071  27
  -6  -6  -5 2644.03 160.260 131
  -6  -6  -5 2707.13 444.125  75
  -6  -6  -5 2403.37 410.514  74
  -6  -6  -4 9842.53 625.114  94
  -6  -6  -4 11554.8 386.845  27
  -6  -6  -4 10345.6 343.746 131
  -6  -6  -4 10886.3 394.124  56
  -6  -6  -4 12274.9 410.910  54
  -6  -6  -4 10773.7 390.818  58
  -6  -6  -3 8062.45 339.951  58
  -6  -6  -3 7900.30 334.952  56
  -6  -6  -3 7828.86 319.567 131
  -6  -6  -3 7827.37 555.277  94
  -6  -6  -3 8521.03 325.823  27
  -6  -6  -3 8371.54 345.573  20
  -6  -6  -2 20367.3 1078.40  75
  -6  -6  -2 21130.5 1098.03  74
  -6  -6  -2 25540.2 668.270  21
  -6  -6  -2 24037.7 661.945  20
  -6  -6  -2 25703.1 668.907  50
  -6  -6  -2 22295.9 602.923 131
  -6  -6  -2 21532.1 935.622  94
  -6  -6  -2 23264.1 621.493  27
  -6  -6  -2 20360.7 618.337  56
  -6  -6  -2 23328.9 676.851  54
  -6  -6  -1 6624.72 636.703  74
  -6  -6  -1 5897.03 600.575  75
  -6  -6  -1 8508.86 351.464  21
  -6  -6  -1 6815.38 331.828  20
  -6  -6  -1 7130.34 353.706  54
  -6  -6  -1 8139.84 345.319  50
  -6  -6  -1 5536.17 472.366  94
  -6  -6  -1 6357.50 268.114 131
  -6  -6   0 57931.8 2010.93  75
  -6  -6   0 59938.8 2021.44  74
  -6  -6   0 61026.8 1410.03  21
  -6  -6   0 63162.4 1440.48  20
  -6  -6   0 59883.0 1404.45  50
  -6  -6   0 61246.1 1405.18  51
  -6  -6   0 59151.5 1777.42  94
  -6  -6   0 61300.4 1369.48 131
  -6  -6   1 6079.67 582.954  74
  -6  -6   1 5649.05 569.684  75
  -6  -6   1 5316.83 281.169  21
  -6  -6   1 5720.10 286.450  51
  -6  -6   1 5559.93 280.158  50
  -6  -6   1 5947.54 592.066  93
  -6  -6   1 5687.61 240.896 131
  -6  -6   2 26439.0 1148.52  74
  -6  -6   2 25745.3 1147.52  75
  -6  -6   2 24663.2 672.456  21
  -6  -6   2 25718.5 691.739 106
  -6  -6   2 24709.9 670.703  50
  -6  -6   2 25247.5 671.993  51
  -6  -6   2 24141.9 647.441 131
  -6  -6   3 25838.5 1204.74  93
  -6  -6   3 23791.5 1090.72  74
  -6  -6   3 23413.8 1085.72  75
  -6  -6   3 23697.7 641.737  21
  -6  -6   3 24260.5 681.811  54
  -6  -6   3 23812.3 644.226  50
  -6  -6   3 23654.7 639.064  51
  -6  -6   3 24019.6 666.495 106
  -6  -6   3 23593.3 629.120 131
  -6  -6   4 4004.57 227.234  51
  -6  -6   4 3724.21 221.060  50
  -6  -6   4 3803.74 218.397  21
  -6  -6   4 4513.54 264.652  54
  -6  -6   4 4811.46 561.047  93
  -6  -6   4 4737.28 261.812 105
  -6  -6   4 4205.07 232.645 106
  -6  -6   4 3912.83 465.147  74
  -6  -6   4 4596.31 480.334  75
  -6  -6   5 38590.8 1563.54  93
  -6  -6   5 34809.4 935.000 105
  -6  -6   5 35890.4 914.484 106
  -6  -6   5 37788.8 936.584  20
  -6  -6   5 35932.6 921.016  54
  -6  -6   6 4296.39 551.480  93
  -6  -6   6 3869.61 245.212  54
  -6  -6   6 4276.15 249.495  20
  -6  -6   6 3949.21 223.388 106
  -6  -6   6 3891.18 245.373 105
  -6  -6   7 21592.2 608.100  54
  -6  -6   7 22238.7 623.045  20
  -6  -6   7 21441.8 606.067 106
  -6  -6   7 21505.5 629.866 105
  -6  -6   8 10407.2 370.736  54
  -6  -6   8 11286.6 388.893  20
  -6  -6   8 11080.7 394.229 105
  -6  -6   9 26714.4 656.458  20
  -6  -6   9 25897.2 669.354 105
  -6  -6  10 1684.73 160.796  55
  -6  -6  10 1692.92 152.386  20
  -6  -6  10 1708.05 153.874 105
  -6  -6  11 8897.03 308.745  55
  -6  -6  12 5025.31 207.281  55
  -6  -6  13 3954.39 161.621  55
  -6  -5 -19 8621.02 270.519  79
  -6  -5 -19 8443.84 283.929  68
  -6  -5 -18 17541.7 474.709  79
  -6  -5 -18 17075.4 488.671  68
  -6  -5 -17 7963.81 294.136  79
  -6  -5 -17 7326.48 311.075  68
  -6  -5 -16 13101.6 417.453  79
  -6  -5 -16 12479.9 433.169  68
  -6  -5 -15 7487.99 307.136  79
  -6  -5 -15 6990.37 286.577  27
  -6  -5 -15 7397.20 326.715  68
  -6  -5 -14 15499.4 501.305  22
  -6  -5 -14 15859.8 485.245  27
  -6  -5 -14 15355.7 511.445  68
  -6  -5 -14 15561.2 496.336  79
  -6  -5 -13 776.553 150.472  22
  -6  -5 -13 936.021 144.621  79
  -6  -5 -13 1031.19 141.529 103
  -6  -5 -13 869.448 178.762  68
  -6  -5 -13 706.043 145.457  27
  -6  -5 -12 43878.7 1085.37  68
  -6  -5 -12 43500.0 1082.65  22
  -6  -5 -12 44406.2 1068.91  27
  -6  -5 -12 42018.0 1047.88 103
  -6  -5 -12 43111.4 1014.37 131
  -6  -5 -12 42377.2 1024.77  80
  -6  -5 -12 41296.5 1063.46  79
  -6  -5 -12 44492.6 1082.21  56
  -6  -5 -12 44097.9 1061.66  58
  -6  -5 -11 2522.35 216.783  68
  -6  -5 -11 2582.62 159.913 131
  -6  -5 -11 2236.51 199.275  22
  -6  -5 -11 2388.02 181.671 103
  -6  -5 -11 2306.63 391.046  76
  -6  -5 -11 2747.36 220.803  58
  -6  -5 -11 2554.25 210.790  56
  -6  -5 -11 2574.11 192.785  80
  -6  -5 -11 2414.92 190.320  79
  -6  -5 -10 19114.6 561.975  58
  -6  -5 -10 19203.7 562.653  68
  -6  -5 -10 18590.0 559.904  22
  -6  -5 -10 16673.8 872.382  74
  -6  -5 -10 16302.8 863.281  75
  -6  -5 -10 18624.4 995.471  76
  -6  -5 -10 14704.5 500.534  21
  -6  -5 -10 18084.3 528.188  51
  -6  -5 -10 18403.0 533.225 103
  -6  -5 -10 19815.1 543.546  79
  -6  -5 -10 18549.8 506.261 131
  -6  -5  -9 1225.55 118.568 131
  -6  -5  -9 1311.28 157.665  22
  -6  -5  -9 1030.69 152.860  21
  -6  -5  -9 1142.03 135.398 103
  -6  -5  -9 1211.52 166.575  51
  -6  -5  -9 1103.52 164.487  50
  -6  -5  -9 1247.98 169.285  68
  -6  -5  -9 1080.92 319.180  75
  -6  -5  -9 1341.18 306.732  76
  -6  -5  -9 1393.61 331.445  74
  -6  -5  -8 35471.1 832.587 131
  -6  -5  -8 30631.9 854.684  21
  -6  -5  -8 39723.3 1411.51  75
  -6  -5  -8 37013.0 1388.06  74
  -6  -5  -8 35077.7 878.102  51
  -6  -5  -8 34643.4 876.189  50
  -6  -5  -8 35858.6 888.020  22
  -6  -5  -8 35261.2 883.664  68
  -6  -5  -7 49.3639 236.640  75
  -6  -5  -7 74.2349 237.245  74
  -6  -5  -7 48.7039 105.712  22
  -6  -5  -7 114.588 129.434  21
  -6  -5  -7 134.123 144.273  51
  -6  -5  -7 5.42475 129.617  50
  -6  -5  -7 289.085 82.4249 131
  -6  -5  -7 101.604 130.988  56
  -6  -5  -7 96.6653 122.650  27
  -6  -5  -6 31169.3 1317.74  74
  -6  -5  -6 32807.3 1304.80  75
  -6  -5  -6 29943.3 803.381  21
  -6  -5  -6 30649.8 751.126 131
  -6  -5  -6 33570.5 835.402  56
  -6  -5  -6 31644.6 800.792  22
  -6  -5  -6 35013.9 830.983  27
  -6  -5  -6 30227.7 810.772  51
  -6  -5  -6 30764.4 808.728  50
  -6  -5  -5 4547.43 242.266  27
  -6  -5  -5 3870.81 211.417  22
  -6  -5  -5 4254.19 379.742  94
  -6  -5  -5 4419.14 249.516  58
  -6  -5  -5 4681.93 249.267  56
  -6  -5  -5 4025.76 490.144  74
  -6  -5  -5 3419.99 464.636  75
  -6  -5  -5 4164.93 181.295 131
  -6  -5  -4 34342.0 840.213  27
  -6  -5  -4 32667.4 841.470  58
  -6  -5  -4 34080.9 855.018  56
  -6  -5  -3 25339.7 711.096  20
  -6  -5  -3 26244.9 713.530  58
  -6  -5  -3 26010.9 715.706  56
  -6  -5  -3 25076.1 963.893  94
  -6  -5  -2 26203.5 759.819  27
  -6  -5  -2 25608.4 783.658  20
  -6  -5  -2 25553.8 1195.62  75
  -6  -5  -2 24638.0 1192.85  74
  -6  -5  -2 24508.8 988.416  94
  -6  -5  -2 36912.2 865.052  51
  -6  -5  -2 31571.3 836.571  54
  -6  -5  -1 30315.9 793.587  20
  -6  -5  -1 30943.9 786.326  21
  -6  -5  -1 29942.9 1248.48  74
  -6  -5  -1 28676.7 1235.69  75
  -6  -5  -1 27140.0 991.692  94
  -6  -5  -1 30295.3 780.957  50
  -6  -5  -1 31003.9 782.719  51
  -6  -5  -1 29225.2 793.570  54
  -6  -5   0 14914.5 854.227  75
  -6  -5   0 15293.0 857.203  74
  -6  -5   0 16552.4 886.657  93
  -6  -5   0 14861.1 473.364  51
  -6  -5   0 15309.3 477.786  50
  -6  -5   0 14904.0 475.331  21
  -6  -5   0 13176.6 682.725  17
  -6  -5   0 15445.8 493.411  20
  -6  -5   1 55141.7 1761.38  74
  -6  -5   1 53733.3 1748.59  75
  -6  -5   1 52486.8 1782.81  93
  -6  -5   1 52695.6 1210.73  51
  -6  -5   1 51738.2 1210.57  50
  -6  -5   1 50150.5 1207.64  21
  -6  -5   2 668.616 155.494  21
  -6  -5   2 937.935 312.386  75
  -6  -5   2 752.130 300.782  74
  -6  -5   2 1066.82 332.519  93
  -6  -5   2 1025.88 171.481  51
  -6  -5   2 927.737 162.827  50
  -6  -5   2 800.333 126.112 106
  -6  -5   3 40458.3 978.773 106
  -6  -5   3 40089.0 1004.13 105
  -6  -5   3 39112.3 962.007  21
  -6  -5   3 44042.7 1611.04  93
  -6  -5   3 41015.1 1483.98  74
  -6  -5   3 41761.6 1491.98  75
  -6  -5   3 40452.2 967.664  51
  -6  -5   3 39395.4 969.444  50
  -6  -5   3 40754.0 1003.79  54
  -6  -5   4 5567.85 252.785 106
  -6  -5   4 5512.68 276.824 105
  -6  -5   4 6083.80 524.785  74
  -6  -5   4 5606.99 510.298  75
  -6  -5   4 6266.86 613.520  93
  -6  -5   4 5623.67 291.323  54
  -6  -5   4 5052.79 253.189  50
  -6  -5   5 18082.7 895.513  74
  -6  -5   5 18851.7 903.656  75
  -6  -5   5 20062.2 593.506  54
  -6  -5   5 20534.6 604.587  20
  -6  -5   5 18542.1 914.406 116
  -6  -5   5 21176.2 1120.57  93
  -6  -5   5 20180.0 595.054 105
  -6  -5   5 20390.8 569.442 106
  -6  -5   6 14800.5 480.603  54
  -6  -5   6 15102.9 490.637  20
  -6  -5   6 15615.7 823.111 116
  -6  -5   6 15366.4 964.638  93
  -6  -5   6 14581.4 483.064 105
  -6  -5   6 14667.9 455.954 106
  -6  -5   7 9462.70 364.806  54
  -6  -5   7 10442.4 383.878  20
  -6  -5   7 8487.56 606.332 116
  -6  -5   7 11244.8 834.549  93
  -6  -5   7 9807.11 371.835 105
  -6  -5   7 9624.38 342.890 106
  -6  -5   8 6536.68 293.648  54
  -6  -5   8 7217.39 310.405  20
  -6  -5   8 6820.06 528.877 116
  -6  -5   8 6937.40 302.814 105
  -6  -5   9 17826.5 521.303 105
  -6  -5   9 17501.3 510.103  20
  -6  -5   9 16531.0 489.458  54
  -6  -5  10 5784.23 256.682  20
  -6  -5  10 6043.12 275.804  55
  -6  -5  11 8568.79 316.657  55
  -6  -5  12 4836.62 219.989  55
  -6  -5  13 3732.90 176.172  55
  -6  -5  14 14212.4 358.826  63
  -6  -5  14 13102.3 345.488  55
  -6  -4 -20 2375.18 127.773  79
  -6  -4 -19 1617.14 129.053  79
  -6  -4 -18 11199.6 359.770  79
  -6  -4 -17 2407.36 171.289  79
  -6  -4 -17 2430.36 193.404  68
  -6  -4 -17 2300.30 187.132  91
  -6  -4 -16 27628.8 716.938  79
  -6  -4 -16 26530.6 727.679  68
  -6  -4 -16 25315.8 709.607  91
  -6  -4 -15 5183.07 263.856  79
  -6  -4 -15 5156.35 282.824  91
  -6  -4 -15 5175.30 280.900  68
  -6  -4 -14 34482.0 915.885  27
  -6  -4 -14 38157.1 975.032  91
  -6  -4 -14 38672.3 976.034  68
  -6  -4 -14 34686.3 1397.66  76
  -6  -4 -14 39317.3 960.644  79
  -6  -4 -13 191.729 128.119  79
  -6  -4 -13 270.709 123.201  80
  -6  -4 -13 306.755 158.730  68
  -6  -4 -13 132.075 165.705  91
  -6  -4 -13 111.949 122.739  27
  -6  -4 -12 43188.9 1032.81  80
  -6  -4 -12 43233.3 1061.93  79
  -6  -4 -12 41472.6 1036.56 103
  -6  -4 -12 42815.1 1083.43  68
  -6  -4 -12 42539.3 1085.39  91
  -6  -4 -12 43340.5 1062.74  27
  -6  -4 -12 42844.2 1075.33  22
  -6  -4 -11 16218.7 496.417  58
  -6  -4 -11 15558.6 480.805  80
  -6  -4 -11 15393.4 492.979  79
  -6  -4 -11 15020.1 474.103 103
  -6  -4 -11 15211.0 515.422  91
  -6  -4 -11 14449.5 430.601 131
  -6  -4 -11 15631.5 513.623  68
  -6  -4 -11 15870.1 498.885  27
  -6  -4 -11 15797.7 506.790  22
  -6  -4 -11 16548.4 900.088  76
  -6  -4 -10 48172.4 1129.56  58
  -6  -4 -10 48281.8 1125.45  80
  -6  -4 -10 48389.6 1126.88  79
  -6  -4 -10 44262.4 1098.64 103
  -6  -4 -10 47452.3 1153.24  91
  -6  -4 -10 46823.5 1141.49  22
  -6  -4 -10 47922.7 1147.28  68
  -6  -4 -10 44514.5 1058.01 131
  -6  -4 -10 45319.5 1517.46  74
  -6  -4 -10 47974.4 1684.61  76
  -6  -4 -10 40924.7 1490.90  75
  -6  -4  -9 15370.7 478.626  58
  -6  -4  -9 12316.9 436.120  21
  -6  -4  -9 14785.9 796.100  74
  -6  -4  -9 15748.0 862.693  76
  -6  -4  -9 13346.9 770.607  75
  -6  -4  -9 15478.4 487.762  68
  -6  -4  -9 14356.6 444.441 103
  -6  -4  -9 15681.0 484.884  22
  -6  -4  -9 15200.2 463.095  79
  -6  -4  -8 16874.6 523.094  21
  -6  -4  -8 19680.9 558.268  22
  -6  -4  -8 19361.3 557.413  68
  -6  -4  -8 17786.1 533.784  50
  -6  -4  -8 18217.7 537.758  51
  -6  -4  -8 17610.9 513.012 103
  -6  -4  -8 19324.6 555.928  58
  -6  -4  -8 17936.4 937.514  76
  -6  -4  -8 19801.2 936.293  75
  -6  -4  -8 18785.3 909.601  74
  -6  -4  -7 29773.1 1225.52  76
  -6  -4  -7 32293.5 1248.20  74
  -6  -4  -7 30054.4 1214.46  75
  -6  -4  -7 29100.8 771.450  51
  -6  -4  -7 29460.2 771.939  50
  -6  -4  -7 28059.0 760.425  21
  -6  -4  -7 31277.5 785.075  22
  -6  -4  -7 31663.5 788.744  27
  -6  -4  -6 11173.4 382.636  68
  -6  -4  -6 10164.7 378.116  51
  -6  -4  -6 10337.6 379.465  50
  -6  -4  -6 11430.7 715.737  74
  -6  -4  -6 11489.4 714.526  75
  -6  -4  -6 9795.76 369.298  21
  -6  -4  -6 11831.8 390.388  27
  -6  -4  -6 11048.5 374.342  22
  -6  -4  -5 50791.8 1713.96  74
  -6  -4  -5 54445.0 1743.31  75
  -6  -4  -5 55164.8 1237.88  56
  -6  -4  -5 54078.6 1227.68  27
  -6  -4  -5 49212.3 1204.07  22
  -6  -4  -5 51038.9 1210.31  68
  -6  -4  -4 6400.35 273.148  27
  -6  -4  -3 17524.9 501.220  27
  -6  -4  -2 6496.03 314.630  20
  -6  -4  -2 6653.16 291.437  27
  -6  -4  -2 6448.67 568.658  74
  -6  -4  -2 6820.71 574.902  75
  -6  -4  -1 28700.9 1187.20  74
  -6  -4  -1 29313.2 1184.74  75
  -6  -4  -1 28383.2 741.445  51
  -6  -4  -1 28785.0 746.136  50
  -6  -4  -1 28480.9 757.749  54
  -6  -4  -1 28940.4 745.499  21
  -6  -4  -1 29436.8 758.323  20
  -6  -4   0 4753.29 464.182  93
  -6  -4   0 4823.35 487.825  74
  -6  -4   0 5039.28 500.331  75
  -6  -4   0 4655.10 251.309  50
  -6  -4   0 4443.89 249.148  51
  -6  -4   0 5392.55 240.986 122
  -6  -4   0 4774.92 245.575  55
  -6  -4   0 4929.80 248.538  21
  -6  -4   1 27622.0 739.791  21
  -6  -4   1 31410.2 773.428 122
  -6  -4   1 31391.0 1208.59  75
  -6  -4   1 31897.2 1214.72  74
  -6  -4   1 30618.9 1225.17  93
  -6  -4   1 29184.1 750.448  51
  -6  -4   1 28205.6 746.785  50
  -6  -4   2 7870.77 312.582  21
  -6  -4   2 8620.99 578.838  17
  -6  -4   2 8724.90 604.518  74
  -6  -4   2 9008.44 624.105  75
  -6  -4   2 8690.76 324.671 122
  -6  -4   2 8501.00 326.190  51
  -6  -4   2 8204.32 320.386  50
  -6  -4   2 8966.34 655.507  93
  -6  -4   3 40022.4 1427.79  74
  -6  -4   3 41955.3 1452.20  75
  -6  -4   3 39796.5 974.050  51
  -6  -4   3 40604.0 979.369  50
  -6  -4   3 40541.8 1008.30  54
  -6  -4   3 40281.5 994.875 105
  -6  -4   3 40474.2 960.546 106
  -6  -4   3 44850.6 1024.09 122
  -6  -4   4 546.083 248.460  75
  -6  -4   4 355.699 254.692  74
  -6  -4   4 146.303 149.253  20
  -6  -4   4 106.248 150.381  54
  -6  -4   4 107.972 98.3980 122
  -6  -4   4 131.115 85.2415 106
  -6  -4   4 86.2759 116.316 105
  -6  -4   5 56719.6 1325.32 106
  -6  -4   5 58847.5 1364.31 105
  -6  -4   5 55378.5 1761.05  74
  -6  -4   5 55929.4 1765.91  75
  -6  -4   5 58842.7 1370.05  54
  -6  -4   5 56212.9 1754.57 116
  -6  -4   5 63386.4 1396.53 122
  -6  -4   5 61116.5 1385.41  20
  -6  -4   6 3972.94 244.844  20
  -6  -4   6 4094.12 226.264 105
  -6  -4   6 3608.50 190.818 106
  -6  -4   6 4186.95 232.251 122
  -6  -4   6 3841.54 240.656  54
  -6  -4   6 3403.71 376.670 116
  -6  -4   7 39053.2 976.022  20
  -6  -4   7 38111.0 965.016 105
  -6  -4   7 40997.0 999.225 122
  -6  -4   7 37668.1 1337.41 116
  -6  -4   7 39452.5 967.509  54
  -6  -4   8 11089.5 387.520 105
  -6  -4   8 11428.0 399.967  20
  -6  -4   8 10883.9 385.221  54
  -6  -4   9 11244.5 729.793  17
  -6  -4   9 12510.2 407.958  20
  -6  -4   9 12446.2 433.298  55
  -6  -4   9 11418.9 388.783  54
  -6  -4  10 11627.8 375.523  20
  -6  -4  10 11500.1 403.706  55
  -6  -4  10 10578.4 355.888  54
  -6  -4  11 4563.58 240.060  55
  -6  -4  12 22741.3 603.722  55
  -6  -4  13 509.361 114.703  55
  -6  -4  14 7010.10 241.438  55
  -6  -4  14 7743.91 253.607  63
  -6  -4  15 2310.44 129.006  63
  -6  -4  15 2131.77 127.106  53
  -6  -3 -20 16259.7 400.843  90
  -6  -3 -20 14183.4 357.399  78
  -6  -3 -19 1540.41 150.893  91
  -6  -3 -19 1261.04 112.484  78
  -6  -3 -19 1542.25 133.309  79
  -6  -3 -18 25182.9 669.279  91
  -6  -3 -18 26923.7 670.355  79
  -6  -3 -18 25288.9 640.937  78
  -6  -3 -17 206.673 141.649  91
  -6  -3 -17 235.128 106.069  78
  -6  -3 -17 208.297 115.465  79
  -6  -3 -16 34097.9 904.411  91
  -6  -3 -16 36308.7 896.089  79
  -6  -3 -16 34418.3 863.998  78
  -6  -3 -15 334.447 160.190  91
  -6  -3 -15 337.901 131.965  79
  -6  -3 -15 213.947 115.320  78
  -6  -3 -15 321.051 130.952  22
  -6  -3 -14 53206.5 1286.65  91
  -6  -3 -14 48337.2 1214.11  27
  -6  -3 -14 52764.6 1228.10  78
  -6  -3 -14 54573.2 1259.62  79
  -6  -3 -14 50137.7 1737.96  76
  -6  -3 -13 372.215 113.831  78
  -6  -3 -13 664.117 139.455  80
  -6  -3 -13 764.831 143.906  79
  -6  -3 -13 585.690 161.807  68
  -6  -3 -13 453.906 140.143  27
  -6  -3 -13 773.658 175.767  91
  -6  -3 -12 12130.1 450.362  91
  -6  -3 -12 11238.0 406.084  27
  -6  -3 -12 11427.3 431.438  68
  -6  -3 -12 11509.8 412.438  79
  -6  -3 -12 11605.6 397.665  80
  -6  -3 -11 2733.12 223.488  91
  -6  -3 -11 2486.82 197.811  27
  -6  -3 -11 2348.80 211.928  68
  -6  -3 -11 2474.20 188.775  80
  -6  -3 -11 2603.36 192.457  79
  -6  -3 -11 2361.35 362.973  76
  -6  -3 -10 33190.0 843.490  22
  -6  -3 -10 31913.7 856.775  91
  -6  -3 -10 31686.0 844.475  68
  -6  -3 -10 32387.9 833.254  27
  -6  -3 -10 31274.8 798.473 103
  -6  -3 -10 31207.9 776.383  82
  -6  -3 -10 32962.1 825.145  80
  -6  -3 -10 31290.9 821.983  79
  -6  -3 -10 33071.4 1293.48  76
  -6  -3 -10 28865.6 1125.63  75
  -6  -3 -10 28697.1 1127.12  74
  -6  -3  -9 3843.52 223.321  22
  -6  -3  -9 3608.83 238.845  91
  -6  -3  -9 3817.85 222.209  80
  -6  -3  -9 3349.16 201.234  79
  -6  -3  -9 3425.48 191.293 103
  -6  -3  -9 2565.59 191.219  21
  -6  -3  -9 3602.79 179.994  82
  -6  -3  -9 3513.03 401.908  75
  -6  -3  -9 3536.44 399.993  74
  -6  -3  -9 4157.92 441.717  76
  -6  -3  -9 3502.43 231.607  68
  -6  -3  -8 8915.38 338.209  22
  -6  -3  -8 8778.59 355.023  91
  -6  -3  -8 8641.00 344.260  68
  -6  -3  -8 8398.34 298.734 103
  -6  -3  -8 9962.95 644.680  76
  -6  -3  -8 8485.59 585.734  75
  -6  -3  -8 9165.86 596.884  74
  -6  -3  -8 8348.76 301.904  82
  -6  -3  -8 8834.38 320.118  79
  -6  -3  -8 7326.15 307.265  21
  -6  -3  -7 8044.09 320.269  21
  -6  -3  -7 8863.61 341.954  68
  -6  -3  -7 9265.37 337.931  22
  -6  -3  -7 8725.56 608.713  76
  -6  -3  -7 9099.07 614.497  74
  -6  -3  -7 9096.09 601.094  75
  -6  -3  -7 8178.79 323.700  50
  -6  -3  -7 8377.16 329.693  51
  -6  -3  -7 8592.23 295.146 103
  -6  -3  -6 28647.7 771.873  21
  -6  -3  -6 33989.0 808.852  27
  -6  -3  -6 31762.0 792.457  22
  -6  -3  -6 32677.3 1223.93  74
  -6  -3  -6 33474.5 1217.88  76
  -6  -3  -6 31172.4 1202.74  75
  -6  -3  -6 31427.6 796.014  68
  -6  -3  -6 30332.4 785.120  51
  -6  -3  -6 29680.7 781.134  50
  -6  -3  -6 29848.1 741.448 103
  -6  -3  -5 47977.7 1150.96  50
  -6  -3  -5 47199.1 1147.21  51
  -6  -3  -5 48387.0 1154.37  68
  -6  -3  -5 50729.8 1597.64  76
  -6  -3  -5 50388.7 1623.68  74
  -6  -3  -5 51356.6 1626.02  75
  -6  -3  -5 52117.4 1166.10  27
  -6  -3  -4 38673.7 966.843  68
  -6  -3  -4 42102.2 978.706  27
  -6  -3  -4 40066.0 1346.23  76
  -6  -3  -3 8376.39 310.243  27
  -6  -3  -3 7758.74 329.017  54
  -6  -3  -3 8062.68 526.913  76
  -6  -3  -2 19706.9 835.012  76
  -6  -3  -2 20815.7 959.274  75
  -6  -3  -2 20665.8 969.581  74
  -6  -3  -2 19368.4 771.697  17
  -6  -3  -2 19800.7 604.139  20
  -6  -3  -2 20848.9 634.008  54
  -6  -3  -2 19784.3 604.775 122
  -6  -3  -2 19439.4 589.991  27
  -6  -3  -1 103886. 2263.95  54
  -6  -3  -1 109067. 2810.10  74
  -6  -3  -1 94559.1 2572.08  76
  -6  -3  -1 110950. 2810.22  75
  -6  -3  -1 108255. 2254.46  67
  -6  -3  -1 102963. 2251.29  21
  -6  -3  -1 106639. 2263.37  20
  -6  -3  -1 103811. 2258.60  50
  -6  -3  -1 100687. 2252.29  51
  -6  -3  -1 106267. 2275.46 122
  -6  -3   0 18763.8 546.731  21
  -6  -3   0 17955.0 546.718  51
  -6  -3   0 18493.2 550.783  50
  -6  -3   0 21097.0 566.841 122
  -6  -3   0 19755.8 914.279  74
  -6  -3   0 20259.7 928.419  75
  -6  -3   1 87639.1 1918.82  55
  -6  -3   1 89772.8 2414.35  74
  -6  -3   1 92013.7 2427.35  75
  -6  -3   1 87561.2 1880.34  67
  -6  -3   1 85136.8 2294.02  17
  -6  -3   1 82609.3 1875.61  21
  -6  -3   1 84200.4 1880.95  51
  -6  -3   1 84114.6 1884.54  50
  -6  -3   1 91717.3 1928.11 122
  -6  -3   2 1386.39 308.524  75
  -6  -3   2 1420.50 319.036  74
  -6  -3   2 1249.12 172.624  51
  -6  -3   2 1196.68 164.682  55
  -6  -3   2 1038.97 159.247  21
  -6  -3   2 1284.97 291.251  17
  -6  -3   2 1386.94 141.814 122
  -6  -3   3 82451.3 2245.45  74
  -6  -3   3 82216.9 2243.33  75
  -6  -3   3 82172.1 2380.28  93
  -6  -3   3 78538.8 1780.61  54
  -6  -3   3 77753.8 1800.45  55
  -6  -3   3 79361.1 2219.03  17
  -6  -3   3 80084.1 1791.81  20
  -6  -3   3 82441.5 1816.66 122
  -6  -3   4 34216.2 866.952 122
  -6  -3   4 32933.9 1184.09  75
  -6  -3   4 33763.9 1199.03  74
  -6  -3   4 31538.2 794.000 105
  -6  -3   4 32850.4 831.828  54
  -6  -3   4 30697.8 846.969  55
  -6  -3   4 31648.3 1213.73  17
  -6  -3   4 32359.4 836.259  20
  -6  -3   4 32887.0 1328.22  93
  -6  -3   5 52276.9 1249.46 122
  -6  -3   5 49760.4 1569.27  75
  -6  -3   5 49806.6 1569.76  74
  -6  -3   5 52794.4 1810.44  93
  -6  -3   5 52167.4 1205.07  54
  -6  -3   5 48743.1 1168.48 105
  -6  -3   5 50913.3 1675.50  17
  -6  -3   5 51498.1 1210.80  20
  -6  -3   6 7549.46 293.701 105
  -6  -3   6 8388.69 678.405  93
  -6  -3   6 8103.87 330.292  54
  -6  -3   6 7342.96 594.737  17
  -6  -3   6 8150.48 332.243  20
  -6  -3   6 8365.74 348.055 122
  -6  -3   7 16748.2 499.822 105
  -6  -3   7 18604.2 574.585 122
  -6  -3   7 18406.9 1004.86  93
  -6  -3   7 17743.8 528.419  54
  -6  -3   7 17501.6 912.592  17
  -6  -3   7 18810.5 540.843  20
  -6  -3   8 17928.4 564.123 122
  -6  -3   8 18110.4 996.803  93
  -6  -3   8 17499.2 879.750 132
  -6  -3   8 16658.8 505.939  54
  -6  -3   8 17110.7 513.835  20
  -6  -3   9 10647.4 403.221 122
  -6  -3   9 10789.9 774.965  93
  -6  -3   9 10986.0 682.539 132
  -6  -3   9 9735.09 356.423  54
  -6  -3   9 10904.3 397.946  55
  -6  -3   9 10415.7 368.027  20
  -6  -3  10 19797.5 593.734 122
  -6  -3  10 19277.6 928.010 132
  -6  -3  10 19158.1 544.468  20
  -6  -3  10 20112.4 585.860  55
  -6  -3  11 1182.46 155.522  55
  -6  -3  11 1011.79 133.588 122
  -6  -3  12 27575.6 697.062  55
  -6  -3  12 25946.5 691.325 122
  -6  -3  13 184.858 107.274  55
  -6  -3  13 355.956 119.872  53
  -6  -3  14 1097.30 119.668  55
  -6  -3  14 1484.14 135.949  63
  -6  -3  15 12433.3 336.478  55
  -6  -3  15 13765.8 359.763  63
  -6  -3  16 11660.0 302.239  63
  -6  -2 -20 16021.7 399.517  78
  -6  -2 -19 364.818 101.982  90
  -6  -2 -19 292.619 120.714  91
  -6  -2 -19 388.055 98.7467  78
  -6  -2 -18 12147.3 374.273  78
  -6  -2 -18 12474.2 387.157  79
  -6  -2 -18 11586.9 386.474  90
  -6  -2 -18 11685.5 395.629  91
  -6  -2 -18 12269.6 392.785  68
  -6  -2 -17 202.152 114.798  79
  -6  -2 -17 280.986 106.705  78
  -6  -2 -17 226.587 134.871  68
  -6  -2 -17 182.263 138.409  91
  -6  -2 -16 21250.8 623.568  91
  -6  -2 -16 22266.1 610.759  79
  -6  -2 -16 22172.0 599.179  78
  -6  -2 -16 20307.5 613.172  86
  -6  -2 -15 1184.94 156.289  77
  -6  -2 -15 1392.40 194.698  91
  -6  -2 -15 1445.03 155.432  78
  -6  -2 -15 1491.38 166.321  79
  -6  -2 -15 1538.25 186.045  86
  -6  -2 -14 24080.1 1071.50  76
  -6  -2 -14 21464.1 642.975  77
  -6  -2 -14 23236.4 654.512  78
  -6  -2 -14 24316.5 673.700  79
  -6  -2 -14 21961.6 678.812  86
  -6  -2 -14 24285.9 699.987  91
  -6  -2 -13 1937.62 209.432  91
  -6  -2 -13 1691.09 126.349  82
  -6  -2 -13 1697.99 195.774  86
  -6  -2 -13 1398.49 164.374  77
  -6  -2 -13 1829.35 189.220  67
  -6  -2 -13 1622.19 164.129  78
  -6  -2 -13 1721.27 176.706  79
  -6  -2 -13 1688.69 165.926  80
  -6  -2 -12 12992.7 401.417  82
  -6  -2 -12 12689.2 467.986  86
  -6  -2 -12 13117.4 437.290  78
  -6  -2 -12 13808.2 440.602  80
  -6  -2 -12 12512.4 438.218  77
  -6  -2 -12 13057.8 451.876  79
  -6  -2 -12 12731.5 444.447  27
  -6  -2 -12 13430.2 477.063  91
  -6  -2 -11 204.488 131.687  86
  -6  -2 -11 138.851 123.958  77
  -6  -2 -11 330.730 197.694  76
  -6  -2 -11 195.780 126.842  27
  -6  -2 -11 207.803 123.435  79
  -6  -2 -11 164.960 109.347  78
  -6  -2 -11 257.145 124.921  80
  -6  -2 -11 217.690 72.0099  82
  -6  -2 -11 204.857 147.829  91
  -6  -2 -10 42720.1 999.024  82
  -6  -2 -10 42755.4 1016.76  78
  -6  -2 -10 42349.9 1024.13  80
  -6  -2 -10 43653.4 1037.28  79
  -6  -2 -10 39326.4 1019.18  77
  -6  -2 -10 41680.4 1036.07  27
  -6  -2 -10 42172.8 1061.22  91
  -6  -2 -10 42662.0 1503.62  76
  -6  -2 -10 37492.5 1323.65  75
  -6  -2 -10 37262.0 1333.34  74
  -6  -2  -9 5060.59 470.361  76
  -6  -2  -9 5483.79 458.975  75
  -6  -2  -9 5050.14 455.392  74
  -6  -2  -9 5407.20 284.362  91
  -6  -2  -9 5516.47 236.149  82
  -6  -2  -9 5066.58 259.709  80
  -6  -2  -9 5948.14 264.036  79
  -6  -2  -9 5107.17 259.881  77
  -6  -2  -9 5362.45 276.504  68
  -6  -2  -9 5312.96 266.571  27
  -6  -2  -9 5245.35 230.885  16
  -6  -2  -8 60369.0 1784.48  75
  -6  -2  -8 58533.6 1770.55  74
  -6  -2  -8 61231.9 1841.75  76
  -6  -2  -8 61301.9 1341.39  82
  -6  -2  -8 61095.2 1345.65  79
  -6  -2  -8 59184.6 1365.41  68
  -6  -2  -8 56284.0 1297.85 103
  -6  -2  -8 60515.3 1324.27  16
  -6  -2  -8 59893.0 1381.16  91
  -6  -2  -7 105102. 2352.57  50
  -6  -2  -7 115512. 2371.50  82
  -6  -2  -7 113804. 2404.16  91
  -6  -2  -7 111791. 2385.68  68
  -6  -2  -7 99312.7 2339.56  21
  -6  -2  -7 113443. 2348.54  16
  -6  -2  -7 107016. 2314.29 103
  -6  -2  -7 116873. 2904.08  76
  -6  -2  -7 115402. 2880.62  75
  -6  -2  -7 111617. 2869.84  74
  -6  -2  -6 18274.9 550.215  51
  -6  -2  -6 18332.5 546.134  50
  -6  -2  -6 17730.2 535.354  21
  -6  -2  -6 19802.7 530.981  16
  -6  -2  -6 19552.4 560.966  68
  -6  -2  -6 20127.7 876.118  76
  -6  -2  -6 20133.3 907.084  75
  -6  -2  -6 19831.1 902.544  74
  -6  -2  -5 160633. 3180.39  27
  -6  -2  -5 157368. 3642.43  76
  -6  -2  -5 154787. 3693.87  75
  -6  -2  -5 153546. 3689.45  74
  -6  -2  -5 142499. 3158.19  50
  -6  -2  -5 142431. 3155.93  51
  -6  -2  -5 148337. 3170.48  90
  -6  -2  -5 153304. 3164.95  16
  -6  -2  -5 150318. 3177.84  68
  -6  -2  -4 5995.23 277.677  68
  -6  -2  -4 6813.62 285.230  27
  -6  -2  -4 6460.44 267.354  16
  -6  -2  -4 6881.71 470.516  76
  -6  -2  -3 63854.1 1451.05  16
  -6  -2  -3 61382.4 1756.36  76
  -6  -2  -3 65309.1 1446.00  67
  -6  -2  -3 60553.2 1433.94  68
  -6  -2  -3 65268.2 1435.23  27
  -6  -2  -2 7768.59 321.192  67
  -6  -2  -2 7468.28 317.070  16
  -6  -2  -2 8225.54 329.821  20
  -6  -2  -2 7657.49 467.343  17
  -6  -2  -2 8620.97 356.866  54
  -6  -2  -2 7121.99 308.821 122
  -6  -2  -2 7498.19 459.670  76
  -6  -2  -2 7736.69 561.780  75
  -6  -2  -1 37060.3 892.885  67
  -6  -2  -1 37707.8 1110.87  76
  -6  -2  -1 37441.0 1299.40  75
  -6  -2  -1 36933.6 1295.33  74
  -6  -2  -1 35575.3 890.926  51
  -6  -2  -1 36208.3 893.360  50
  -6  -2  -1 37160.0 888.033  21
  -6  -2  -1 36555.5 894.500  54
  -6  -2  -1 35256.8 904.696 122
  -6  -2   0 4729.37 233.831 122
  -6  -2   0 5167.35 451.993  75
  -6  -2   0 4509.91 425.028  74
  -6  -2   0 4281.87 232.985  51
  -6  -2   0 4684.94 241.521  50
  -6  -2   0 4574.81 235.472  21
  -6  -2   0 4770.13 409.733  17
  -6  -2   0 4577.97 228.673  67
  -6  -2   0 3754.25 410.739  93
  -6  -2   1 19959.0 548.542  51
  -6  -2   1 19540.1 551.521  50
  -6  -2   1 20000.0 577.290 122
  -6  -2   1 19889.2 892.707  75
  -6  -2   1 20779.2 902.747  74
  -6  -2   1 20171.3 562.568  55
  -6  -2   1 20614.4 854.504  17
  -6  -2   1 18831.5 537.342  21
  -6  -2   1 20164.3 549.198  67
  -6  -2   1 19229.6 880.278  93
  -6  -2   2 276.507 134.433  51
  -6  -2   2 247.173 129.157  50
  -6  -2   2 267.900 118.935  21
  -6  -2   2 433.237 239.722  17
  -6  -2   2 456.770 244.023  75
  -6  -2   2 197.520 217.094  74
  -6  -2   2 196.675 115.319  55
  -6  -2   2 325.941 118.747  67
  -6  -2   2 397.675 246.910  93
  -6  -2   2 327.422 101.203 122
  -6  -2   3 9015.56 571.758  75
  -6  -2   3 8478.86 557.316  74
  -6  -2   3 8047.61 333.277 122
  -6  -2   3 8490.98 331.864  55
  -6  -2   3 8410.66 326.879  54
  -6  -2   3 9269.42 624.594  93
  -6  -2   3 7253.50 545.802  17
  -6  -2   3 7872.66 321.194  20
  -6  -2   4 2341.22 328.003  75
  -6  -2   4 1930.72 313.446  74
  -6  -2   4 2577.22 191.094 122
  -6  -2   4 2117.97 181.647  55
  -6  -2   4 2264.93 192.017  54
  -6  -2   4 2051.88 362.076  17
  -6  -2   4 2269.55 192.624  20
  -6  -2   4 1839.69 361.764  93
  -6  -2   5 35920.7 904.944  54
  -6  -2   5 37205.1 1250.64  75
  -6  -2   5 35785.2 1236.69  74
  -6  -2   5 35695.2 1330.73  17
  -6  -2   5 36423.8 910.979  20
  -6  -2   5 39275.2 1446.21  93
  -6  -2   6 9546.50 358.506  54
  -6  -2   6 9507.47 568.477  75
  -6  -2   6 8445.14 549.546  74
  -6  -2   6 8587.56 676.318  93
  -6  -2   6 9462.94 654.127  17
  -6  -2   6 9691.41 360.481  20
  -6  -2   7 35331.7 1416.85  93
  -6  -2   7 34678.8 881.045  29
  -6  -2   7 35458.7 879.225  54
  -6  -2   8 19767.7 562.368  20
  -6  -2   8 19887.0 588.200  55
  -6  -2   8 18881.7 552.752  54
  -6  -2   8 20951.0 1039.11  93
  -6  -2   8 19375.8 567.909  29
  -6  -2   9 6108.93 486.218 132
  -6  -2   9 6461.37 296.940  55
  -6  -2   9 5842.26 271.054  54
  -6  -2   9 6340.19 592.520  93
  -6  -2   9 6562.92 290.871  29
  -6  -2   9 6430.38 278.788  20
  -6  -2  10 41007.7 985.215  55
  -6  -2  10 41764.2 1548.85  93
  -6  -2  10 36547.6 1433.13  17
  -6  -2  10 37880.5 931.595  20
  -6  -2  10 38985.1 970.111  29
  -6  -2  11 545.964 294.515  17
  -6  -2  11 746.600 142.378  55
  -6  -2  11 568.495 146.596  53
  -6  -2  12 24665.6 1064.09  17
  -6  -2  12 24478.9 662.358  53
  -6  -2  12 25030.6 658.340  55
  -6  -2  13 1246.34 153.728  53
  -6  -2  13 1058.83 139.632  55
  -6  -2  14 22227.6 556.423  63
  -6  -2  14 20958.5 538.043  55
  -6  -2  14 20540.9 553.649 122
  -6  -2  15 579.441 116.269  63
  -6  -2  15 613.742 92.9910  55
  -6  -2  16 12549.8 330.240  63
  -6  -1 -20 17139.0 421.731  78
  -6  -1 -19 3955.63 202.661  91
  -6  -1 -19 4314.24 186.661  78
  -6  -1 -18 22620.5 597.173  91
  -6  -1 -18 23419.7 582.179  78
  -6  -1 -17 183.688 107.719  78
  -6  -1 -17 101.014 113.728  77
  -6  -1 -17 148.690 137.153  91
  -6  -1 -17 129.707 117.033  90
  -6  -1 -17 100.421 118.779  86
  -6  -1 -17 86.8239 139.098  68
  -6  -1 -16 24071.2 659.489  78
  -6  -1 -16 22538.6 644.174  77
  -6  -1 -16 25147.4 670.901  79
  -6  -1 -16 23421.4 669.363  86
  -6  -1 -16 23536.6 680.111  91
  -6  -1 -16 24271.3 671.432  90
  -6  -1 -15 8532.01 350.053  68
  -6  -1 -15 8234.77 361.140  91
  -6  -1 -15 8183.42 332.498  78
  -6  -1 -15 7474.43 325.957  77
  -6  -1 -15 8492.53 340.660  79
  -6  -1 -14 7167.17 309.081  78
  -6  -1 -14 6297.09 305.729  77
  -6  -1 -14 6878.32 310.549  79
  -6  -1 -14 6390.38 541.838  76
  -6  -1 -14 6620.64 330.555  91
  -6  -1 -14 6896.94 268.654  82
  -6  -1 -14 6981.76 324.555  68
  -6  -1 -13 7031.22 309.804  78
  -6  -1 -13 6628.58 309.174  77
  -6  -1 -13 6941.74 311.120  79
  -6  -1 -13 6700.99 331.820  91
  -6  -1 -13 6076.04 279.479  83
  -6  -1 -13 6799.48 273.675  82
  -6  -1 -13 6786.27 295.031  67
  -6  -1 -13 6807.03 322.443  68
  -6  -1 -12 26661.9 766.843  77
  -6  -1 -12 27831.9 752.809  80
  -6  -1 -12 28084.5 770.577  79
  -6  -1 -12 29233.1 770.997  78
  -6  -1 -12 27378.6 751.283  67
  -6  -1 -12 27048.7 786.470  91
  -6  -1 -12 29179.5 738.578  82
  -6  -1 -12 28392.7 742.235  83
  -6  -1 -11 11627.3 414.454  79
  -6  -1 -11 11034.3 397.433  80
  -6  -1 -11 11008.1 399.451  78
  -6  -1 -11 10710.2 406.334  77
  -6  -1 -11 10884.3 700.012  76
  -6  -1 -11 11604.6 414.533  67
  -6  -1 -11 10871.5 422.914  91
  -6  -1 -11 11794.6 383.239  82
  -6  -1 -11 11112.8 381.178  83
  -6  -1 -10 6116.20 295.896  67
  -6  -1 -10 6260.14 526.762  76
  -6  -1 -10 5624.80 444.346  74
  -6  -1 -10 5334.33 434.579  75
  -6  -1 -10 5654.50 281.098  77
  -6  -1 -10 6007.84 273.045  78
  -6  -1 -10 5796.24 276.740  79
  -6  -1 -10 5995.11 253.672  83
  -6  -1 -10 5672.97 287.651  86
  -6  -1 -10 6123.96 256.259  82
  -6  -1  -9 18035.8 532.011  79
  -6  -1  -9 17980.4 525.813  78
  -6  -1  -9 17128.0 534.341  77
  -6  -1  -9 17374.3 873.186  76
  -6  -1  -9 16349.8 802.595  74
  -6  -1  -9 15679.9 786.659  75
  -6  -1  -9 17668.1 514.596  16
  -6  -1  -9 18624.5 552.780  67
  -6  -1  -9 17539.0 510.496  82
  -6  -1  -9 16701.4 538.357  86
  -6  -1  -9 17026.9 503.838  83
  -6  -1  -8 2233.34 205.479  67
  -6  -1  -8 2203.69 187.587  77
  -6  -1  -8 2621.37 183.066  79
  -6  -1  -8 2516.62 177.896  78
  -6  -1  -8 2557.93 359.288  76
  -6  -1  -8 2048.66 326.016  75
  -6  -1  -8 2309.51 331.622  74
  -6  -1  -8 2529.42 168.461  16
  -6  -1  -8 2487.58 196.519  90
  -6  -1  -8 2649.98 156.334  83
  -6  -1  -8 2386.21 192.935  86
  -6  -1  -8 2606.63 164.704  82
  -6  -1  -7 56059.9 1282.57  67
  -6  -1  -7 50348.4 1262.68  80
  -6  -1  -7 53855.9 1246.13  78
  -6  -1  -7 55069.1 1248.44  79
  -6  -1  -7 56199.7 1718.49  76
  -6  -1  -7 53728.0 1679.48  75
  -6  -1  -7 52888.6 1665.17  74
  -6  -1  -7 54586.6 1248.99  16
  -6  -1  -7 53125.6 1275.94  90
  -6  -1  -7 53694.8 1239.89  83
  -6  -1  -7 53552.1 1254.73  82
  -6  -1  -6 1448.21 120.891  83
  -6  -1  -6 1566.55 164.066  80
  -6  -1  -6 1468.44 130.588  82
  -6  -1  -6 1477.71 306.847  75
  -6  -1  -6 1485.76 272.782  76
  -6  -1  -6 1394.31 288.862  74
  -6  -1  -6 1750.89 141.587  16
  -6  -1  -6 1291.19 154.488  90
  -6  -1  -6 1257.71 168.781  50
  -6  -1  -5 2328.49 188.218  51
  -6  -1  -5 2519.74 187.743  50
  -6  -1  -5 2336.17 334.379  75
  -6  -1  -5 2597.64 316.030  76
  -6  -1  -5 3003.04 370.700  74
  -6  -1  -5 2674.95 191.269  68
  -6  -1  -5 2457.68 183.298  80
  -6  -1  -5 2685.15 160.149  83
  -6  -1  -5 2484.35 162.940  16
  -6  -1  -5 2611.50 184.858  90
  -6  -1  -4 11335.1 391.878  51
  -6  -1  -4 11580.9 384.913  90
  -6  -1  -4 12423.7 619.976  76
  -6  -1  -4 10870.3 656.912  75
  -6  -1  -4 12737.5 701.921  74
  -6  -1  -4 12191.7 392.214  16
  -6  -1  -4 11518.3 394.301  68
  -6  -1  -4 12552.4 401.604  27
  -6  -1  -3 26241.8 925.591  76
  -6  -1  -3 24918.4 675.689  16
  -6  -1  -2 7851.85 313.834  67
  -6  -1  -2 6874.14 423.908  76
  -6  -1  -2 6375.57 291.659 122
  -6  -1  -2 6964.39 304.339  16
  -6  -1  -2 7597.20 315.808  54
  -6  -1  -1 23611.1 643.864  67
  -6  -1  -1 24080.3 811.084  76
  -6  -1  -1 23144.4 972.252  75
  -6  -1  -1 24666.9 997.437  74
  -6  -1  -1 24701.5 662.097  50
  -6  -1  -1 23443.1 663.152  16
  -6  -1  -1 22571.1 648.250 122
  -6  -1   0 3191.78 377.390  75
  -6  -1   0 3124.69 378.172  74
  -6  -1   0 3573.07 226.748  21
  -6  -1   0 2987.55 212.655  51
  -6  -1   0 3119.58 213.637  50
  -6  -1   0 3042.52 189.115 122
  -6  -1   0 3398.46 205.395  67
  -6  -1   1 70704.2 1541.88  55
  -6  -1   1 69251.4 1569.95 122
  -6  -1   1 68681.7 1988.39  75
  -6  -1   1 70348.1 1995.61  74
  -6  -1   1 70446.3 1942.65  17
  -6  -1   1 64877.0 1523.65  51
  -6  -1   1 65904.6 1526.86  50
  -6  -1   1 69529.6 1960.60  93
  -6  -1   1 70701.3 1543.41  67
  -6  -1   2 299.082 127.815  55
  -6  -1   2 247.216 108.247 122
  -6  -1   2 398.166 257.610  75
  -6  -1   2 457.328 259.393  74
  -6  -1   2 295.646 264.277  17
  -6  -1   2 257.192 150.852  20
  -6  -1   2 270.699 165.811  51
  -6  -1   2 114.103 165.000  50
  -6  -1   2 303.979 132.007  67
  -6  -1   2 677.736 262.127  93
  -6  -1   3 101665. 2172.92  55
  -6  -1   3 99296.0 2162.12  54
  -6  -1   3 100673. 2210.07 122
  -6  -1   3 101182. 2598.59  75
  -6  -1   3 101973. 2613.21  74
  -6  -1   3 98409.8 2637.93  17
  -6  -1   3 100599. 2169.68  20
  -6  -1   3 96981.1 2136.12  51
  -6  -1   3 97475.8 2137.32  50
  -6  -1   3 96380.1 2134.21  63
  -6  -1   3 101378. 2653.03  93
  -6  -1   4 16926.1 500.625  63
  -6  -1   4 16416.6 781.855  75
  -6  -1   4 16782.4 790.794  74
  -6  -1   4 16772.9 844.362  17
  -6  -1   4 16765.2 514.429  20
  -6  -1   4 16331.7 485.026  53
  -6  -1   4 16669.0 837.934  93
  -6  -1   4 16425.9 509.373  54
  -6  -1   4 16448.6 513.087  55
  -6  -1   5 79000.1 1761.38  54
  -6  -1   5 78026.0 1794.81 126
  -6  -1   5 80028.6 2166.42  74
  -6  -1   5 80908.7 2170.77  75
  -6  -1   5 79785.6 1769.30  20
  -6  -1   5 79678.4 1758.90  53
  -6  -1   5 78605.4 2284.42  93
  -6  -1   5 77833.1 1757.79  63
  -6  -1   6 75216.8 1679.62  54
  -6  -1   6 73753.4 1716.01 126
  -6  -1   6 73813.9 2055.63  74
  -6  -1   6 71278.0 2043.63  75
  -6  -1   6 76643.3 1689.68  20
  -6  -1   6 73807.7 1682.32  63
  -6  -1   6 75618.5 1690.29  53
  -6  -1   6 80285.4 2276.43  93
  -6  -1   7 22421.3 1051.45  93
  -6  -1   7 21382.2 606.906  29
  -6  -1   7 21313.9 612.521  53
  -6  -1   7 20160.6 602.577  63
  -6  -1   7 21283.6 605.047  20
  -6  -1   7 20898.9 623.313 126
  -6  -1   7 21601.8 619.500  55
  -6  -1   8 69904.7 1566.50  29
  -6  -1   8 67575.0 1564.90  53
  -6  -1   8 66534.3 1556.04  63
  -6  -1   8 69249.3 1583.08 126
  -6  -1   8 69909.1 1576.21  55
  -6  -1   8 66215.4 1529.31  54
  -6  -1   8 72484.2 2182.65  93
  -6  -1   9 373.177 291.479  93
  -6  -1   9 683.020 165.009  29
  -6  -1   9 562.319 152.359  53
  -6  -1   9 615.607 160.807  63
  -6  -1   9 868.541 319.708  17
  -6  -1   9 776.861 151.789  55
  -6  -1   9 532.881 146.425  54
  -6  -1   9 686.974 132.301 126
  -6  -1  10 50227.8 1215.10  53
  -6  -1  10 51746.0 1215.74  55
  -6  -1  10 50495.7 1722.26  17
  -6  -1  10 50670.9 1213.30  29
  -6  -1  10 52960.8 1761.68  93
  -6  -1  11 5017.79 252.774  55
  -6  -1  11 4750.17 257.791  29
  -6  -1  11 4263.57 475.264  17
  -6  -1  11 4950.12 259.531  53
  -6  -1  12 10074.5 355.383  55
  -6  -1  12 10266.1 367.186  53
  -6  -1  12 10652.0 664.783  17
  -6  -1  13 1839.85 175.530  29
  -6  -1  13 2174.18 163.054  55
  -6  -1  14 12802.2 383.066  63
  -6  -1  14 12768.5 386.258  29
  -6  -1  14 12152.8 360.781  55
  -6  -1  15 75.8456 72.4259 122
  -6  -1  15 72.9274 83.3156  55
  -6  -1  15 101.868 109.437  63
  -6  -1  16 1711.42 92.8765  16
  -6   0 -19 186.482 84.5775  78
  -6   0 -18 8182.05 288.672  77
  -6   0 -18 9189.07 300.905  78
  -6   0 -17 2814.22 165.274  81
  -6   0 -17 3208.12 188.800  78
  -6   0 -17 3357.64 196.492  77
  -6   0 -16 513.917 137.363  90
  -6   0 -16 391.654 104.369  81
  -6   0 -16 454.815 118.165  78
  -6   0 -16 495.511 133.678  77
  -6   0 -15 17965.2 564.595  81
  -6   0 -15 19510.1 575.813  78
  -6   0 -15 19775.1 579.759  77
  -6   0 -15 20598.0 582.775  79
  -6   0 -15 17193.7 538.984  89
  -6   0 -15 20091.8 582.997  90
  -6   0 -15 19564.1 542.533  82
  -6   0 -15 19908.4 573.566  68
  -6   0 -14 1000.27 158.895  77
  -6   0 -14 961.043 148.594  79
  -6   0 -14 1264.36 153.912  78
  -6   0 -14 1224.30 123.596  82
  -6   0 -14 1076.44 162.068  86
  -6   0 -14 1193.27 176.583  68
  -6   0 -14 1122.99 163.230  90
  -6   0 -13 5384.36 280.613  68
  -6   0 -13 4249.35 241.039  83
  -6   0 -13 4584.78 267.721  86
  -6   0 -13 4836.65 238.589  82
  -6   0 -13 5138.58 267.475  78
  -6   0 -13 5352.05 274.985  79
  -6   0 -13 5166.43 273.557  77
  -6   0 -12 6955.52 320.345  77
  -6   0 -12 6655.91 307.800  78
  -6   0 -12 6800.94 316.174  79
  -6   0 -12 6810.39 325.914  68
  -6   0 -12 6320.05 312.014  86
  -6   0 -12 6473.45 290.898  83
  -6   0 -12 7058.40 288.040  82
  -6   0 -12 6359.68 553.106  76
  -6   0 -11 6480.75 297.665  78
  -6   0 -11 6265.29 299.955  79
  -6   0 -11 6235.58 302.967  77
  -6   0 -11 5981.65 285.218  67
  -6   0 -11 6394.28 314.037  68
  -6   0 -11 5857.31 296.262  86
  -6   0 -11 6832.99 277.743  82
  -6   0 -11 5991.04 274.000  83
  -6   0 -11 5765.82 518.997  76
  -6   0 -10 20416.3 602.983  78
  -6   0 -10 21050.5 618.141  77
  -6   0 -10 21334.3 614.924  79
  -6   0 -10 20370.9 600.718  67
  -6   0 -10 19879.9 611.559  68
  -6   0 -10 20377.8 582.821  82
  -6   0 -10 19520.9 603.490  86
  -6   0 -10 18895.2 596.848  84
  -6   0 -10 20563.8 587.978  83
  -6   0 -10 20986.3 998.212  76
  -6   0  -9 36601.4 1370.29  76
  -6   0  -9 35838.8 1277.89  74
  -6   0  -9 35914.6 1277.75  75
  -6   0  -9 37436.0 937.690  78
  -6   0  -9 37187.1 950.184  77
  -6   0  -9 37865.2 940.852  79
  -6   0  -9 36753.6 947.611  68
  -6   0  -9 38077.7 946.087  67
  -6   0  -9 35776.0 913.823  73
  -6   0  -9 37391.2 920.263  82
  -6   0  -9 35788.3 938.030  86
  -6   0  -9 34479.7 928.482  84
  -6   0  -9 36727.1 922.406  83
  -6   0  -9 36940.6 925.761  16
  -6   0  -8 22211.1 636.910  67
  -6   0  -8 21574.5 617.132  73
  -6   0  -8 21662.8 633.362  68
  -6   0  -8 21363.3 974.507  76
  -6   0  -8 22569.9 961.469  74
  -6   0  -8 21824.7 949.485  75
  -6   0  -8 22299.0 636.210  77
  -6   0  -8 21210.1 619.093  80
  -6   0  -8 22849.7 623.494  79
  -6   0  -8 22380.7 623.233  78
  -6   0  -8 21007.4 631.454  90
  -6   0  -8 22060.1 613.236  16
  -6   0  -8 21513.7 603.978  83
  -6   0  -8 21768.2 606.978  82
  -6   0  -8 21415.5 621.406  86
  -6   0  -8 19645.3 604.969  84
  -6   0  -7 41488.5 1020.05  86
  -6   0  -7 43138.7 1017.08  82
  -6   0  -7 42209.5 1013.40  83
  -6   0  -7 39079.5 1000.61  84
  -6   0  -7 40859.4 1018.08  80
  -6   0  -7 42352.7 1035.53  77
  -6   0  -7 42712.3 1013.37  79
  -6   0  -7 41145.2 1014.01  78
  -6   0  -7 42232.7 1037.74  67
  -6   0  -7 44494.2 1463.49  76
  -6   0  -7 41717.7 1429.23  74
  -6   0  -7 40895.6 1420.03  75
  -6   0  -7 40228.0 1003.32  50
  -6   0  -7 41728.9 1033.92  90
  -6   0  -7 40579.5 1009.31  16
  -6   0  -6 5174.36 236.572  83
  -6   0  -6 4499.32 231.057  84
  -6   0  -6 5202.54 244.074  79
  -6   0  -6 4938.54 255.987  80
  -6   0  -6 5407.09 247.475  78
  -6   0  -6 4987.60 268.656  67
  -6   0  -6 5653.83 453.178  76
  -6   0  -6 5702.22 488.868  75
  -6   0  -6 5279.00 481.504  74
  -6   0  -6 4612.02 258.570  50
  -6   0  -6 4963.15 259.302  90
  -6   0  -6 5067.06 237.605  16
  -6   0  -5 87898.8 1929.57  83
  -6   0  -5 88814.2 1904.96  79
  -6   0  -5 87855.7 1930.99  80
  -6   0  -5 90425.9 1924.97  78
  -6   0  -5 91016.9 1945.68  67
  -6   0  -5 89764.0 2342.86  76
  -6   0  -5 85046.9 2413.59  74
  -6   0  -5 87283.2 2431.18  75
  -6   0  -5 83751.7 1920.46  50
  -6   0  -5 82345.2 1916.85  51
  -6   0  -5 85489.1 1932.76  90
  -6   0  -5 86401.4 1923.97  16
  -6   0  -4 811.165 303.987  75
  -6   0  -4 656.372 216.240  76
  -6   0  -4 722.547 293.690  74
  -6   0  -4 418.533 102.081  81
  -6   0  -4 542.389 146.438  80
  -6   0  -4 458.980 131.685  90
  -6   0  -4 189.104 189.598  51
  -6   0  -4 600.776 100.457  83
  -6   0  -3 97344.5 2107.14  54
  -6   0  -3 100728. 2453.75  76
  -6   0  -3 98145.4 2114.74  80
  -6   0  -3 100291. 2116.59  81
  -6   0  -3 97338.1 2133.00  83
  -6   0  -3 93336.4 2123.42 122
  -6   0  -3 94367.9 2114.76  90
  -6   0  -2 12654.5 393.389  81
  -6   0  -2 12882.6 413.075  80
  -6   0  -2 11945.6 408.416 122
  -6   0  -2 13200.9 586.311  76
  -6   0  -2 12207.3 402.492  90
  -6   0  -2 12665.9 421.337  54
  -6   0  -1 87723.5 1871.97  55
  -6   0  -1 84133.3 1893.47  67
  -6   0  -1 87044.7 1870.12  80
  -6   0  -1 83718.9 1874.66  90
  -6   0  -1 90059.5 2120.63  76
  -6   0  -1 87248.7 2380.91  74
  -6   0  -1 90381.7 2400.27  75
  -6   0  -1 80792.8 1895.95 122
  -6   0   0 46854.7 1108.64  67
  -6   0   0 47405.9 1539.71  75
  -6   0   0 45208.8 1517.33  74
  -6   0   0 47875.7 1111.57  51
  -6   0   0 47651.6 1110.37  50
  -6   0   0 45611.2 1120.26  16
  -6   0   0 45954.2 1082.57  89
  -6   0   0 44240.8 1079.69  90
  -6   0   0 44540.8 1082.65  55
  -6   0   1 37702.5 938.193  16
  -6   0   1 34636.3 899.130  51
  -6   0   1 36051.7 904.907  50
  -6   0   1 37329.5 908.186  55
  -6   0   1 37719.6 1319.10  74
  -6   0   1 37207.9 1316.18  75
  -6   0   2 71044.7 1635.13 126
  -6   0   2 71859.3 2064.61  74
  -6   0   2 71883.6 2066.14  75
  -6   0   2 69441.6 1596.78  50
  -6   0   2 74421.2 1651.08  16
  -6   0   2 71477.9 2073.90  17
  -6   0   2 70419.5 1607.94  55
  -6   0   3 13849.3 466.832 126
  -6   0   3 14975.6 756.191  74
  -6   0   3 14373.1 738.688  75
  -6   0   3 13447.9 751.941  17
  -6   0   3 13968.1 442.682  50
  -6   0   3 13974.9 430.665  53
  -6   0   3 13718.5 451.189  55
  -6   0   3 13176.3 450.842  54
  -6   0   3 13795.3 436.239  63
  -6   0   4 49896.7 1191.37  54
  -6   0   4 52831.3 1610.96  74
  -6   0   4 53873.9 1616.37  75
  -6   0   4 50976.3 1571.54  93
  -6   0   4 50771.2 1184.15  53
  -6   0   4 50740.4 1229.74 126
  -6   0   4 49439.8 1183.94  63
  -6   0   5 8498.45 339.312  63
  -6   0   5 9132.26 346.829  54
  -6   0   5 8423.05 321.705  73
  -6   0   5 8757.95 564.122  74
  -6   0   5 8076.57 548.925  75
  -6   0   5 8759.72 339.062  53
  -6   0   5 8458.82 351.144 126
  -6   0   5 8709.73 569.797  93
  -6   0   6 17199.9 535.219  63
  -6   0   6 17384.7 507.850  73
  -6   0   6 17979.9 810.696  75
  -6   0   6 17279.1 794.988  74
  -6   0   6 17969.0 537.713  53
  -6   0   6 18039.7 849.362  93
  -6   0   6 18678.8 567.000 126
  -6   0   6 17961.2 536.516  29
  -6   0   7 1893.80 187.855  29
  -6   0   7 1746.54 193.909  63
  -6   0   7 1965.16 187.600  53
  -6   0   7 1723.59 316.315  93
  -6   0   7 1784.12 178.610  54
  -6   0   7 1728.90 174.911  55
  -6   0   7 2018.38 182.661 126
  -6   0   8 43327.9 1061.26  29
  -6   0   8 42571.9 1061.05  53
  -6   0   8 40668.7 1051.45  63
  -6   0   8 42349.7 1560.38  17
  -6   0   8 44580.5 1067.66  55
  -6   0   8 41981.0 1021.53  54
  -6   0   8 45055.1 1090.16 126
  -6   0   9 220.374 150.652  29
  -6   0   9 282.367 148.999  53
  -6   0   9 274.106 155.628  63
  -6   0   9 183.095 301.755  17
  -6   0   9 171.302 117.110 126
  -6   0   9 262.675 141.107  54
  -6   0   9 144.111 134.432  55
  -6   0  10 36230.4 922.031  53
  -6   0  10 36073.0 1385.77  17
  -6   0  10 35460.6 918.281  29
  -6   0  10 37143.2 917.978  55
  -6   0  10 36061.1 924.693 126
  -6   0  11 3566.32 446.902  17
  -6   0  11 3784.36 218.476  55
  -6   0  11 3488.71 211.013 126
  -6   0  11 3518.31 223.861  53
  -6   0  12 16654.5 495.813 126
  -6   0  12 17286.0 511.915  29
  -6   0  12 17202.4 497.509  55
  -6   0  13 682.674 144.407  29
  -6   0  13 583.315 122.413  55
  -6   0  14 27484.7 670.032  55
  -6   0  14 28740.6 697.020  63
  -6   0  14 28715.6 698.800  29
  -6   0  14 27476.5 682.071  16
  -6   0  15 99.0642 111.001  29
  -6   0  15 138.218 85.7557  55
  -6   0  15 40.5256 64.6114  16
  -6   1 -18 8379.18 272.713  78
  -6   1 -17 4161.21 197.665  78
  -6   1 -17 3600.77 197.166  77
  -6   1 -17 3607.44 190.290  86
  -6   1 -16 536.901 147.983  91
  -6   1 -16 525.015 118.374  78
  -6   1 -16 505.588 99.5433  81
  -6   1 -16 452.349 125.904  86
  -6   1 -16 469.884 125.961  77
  -6   1 -15 26774.5 699.234  78
  -6   1 -15 26632.7 701.390  77
  -6   1 -15 23575.1 668.672  81
  -6   1 -15 24085.9 677.844  86
  -6   1 -15 25846.6 700.572  91
  -6   1 -15 25345.9 680.079  90
  -6   1 -14 7908.67 327.827  79
  -6   1 -14 7740.19 324.233  78
  -6   1 -14 7566.41 328.394  77
  -6   1 -14 7434.43 315.046  81
  -6   1 -14 7748.73 302.504  82
  -6   1 -14 6682.62 299.252  83
  -6   1 -14 7543.15 317.475  86
  -6   1 -14 6860.16 290.257  89
  -6   1 -14 7380.77 336.050  91
  -6   1 -14 7655.96 326.091  90
  -6   1 -13 19767.2 589.075  68
  -6   1 -13 20092.0 609.017  91
  -6   1 -13 19810.4 601.335  90
  -6   1 -13 18883.4 581.782  89
  -6   1 -13 20191.9 604.004  79
  -6   1 -13 20616.8 605.749  78
  -6   1 -13 21021.2 614.940  77
  -6   1 -13 19656.9 596.764  81
  -6   1 -13 18441.0 585.490  83
  -6   1 -13 18999.0 586.132  86
  -6   1 -13 20107.7 577.129  82
  -6   1 -12 3069.82 221.619  68
  -6   1 -12 2736.81 193.564  89
  -6   1 -12 2571.72 208.560  90
  -6   1 -12 2712.84 228.698  91
  -6   1 -12 2581.37 199.046  81
  -6   1 -12 2984.81 211.882  78
  -6   1 -12 3037.12 221.378  77
  -6   1 -12 2749.52 212.890  79
  -6   1 -12 2746.50 192.440  83
  -6   1 -12 2793.53 213.562  86
  -6   1 -12 2401.34 175.232  82
  -6   1 -12 2666.97 207.255  84
  -6   1 -12 2915.25 406.065  76
  -6   1 -11 14848.2 492.269  68
  -6   1 -11 14835.3 498.950  90
  -6   1 -11 14894.3 499.884  91
  -6   1 -11 14051.7 486.979  89
  -6   1 -11 14142.2 483.085  78
  -6   1 -11 13743.2 485.003  77
  -6   1 -11 14791.1 495.940  79
  -6   1 -11 13187.4 462.097  83
  -6   1 -11 13699.5 473.488  84
  -6   1 -11 14810.9 480.484  86
  -6   1 -11 13868.4 457.606  82
  -6   1 -11 14067.8 825.730  76
  -6   1 -10 6884.42 323.950  68
  -6   1 -10 6272.82 304.645  89
  -6   1 -10 6526.41 322.011  91
  -6   1 -10 7044.58 321.109  79
  -6   1 -10 6362.04 301.860  78
  -6   1 -10 6525.29 314.710  77
  -6   1 -10 6395.70 284.216  82
  -6   1 -10 6554.90 288.735  83
  -6   1 -10 5761.62 293.859  84
  -6   1 -10 6213.51 293.628  85
  -6   1 -10 6181.53 296.797  86
  -6   1 -10 6814.49 257.251  73
  -6   1 -10 7079.84 577.577  76
  -6   1  -9 81695.1 1835.96  68
  -6   1  -9 82780.7 1827.26  67
  -6   1  -9 80991.7 1839.94  91
  -6   1  -9 79989.3 1858.33  81
  -6   1  -9 81816.3 1834.08  79
  -6   1  -9 83105.6 1838.98  78
  -6   1  -9 80480.3 1843.60  77
  -6   1  -9 77689.6 1815.09  85
  -6   1  -9 79539.1 1812.17  86
  -6   1  -9 78600.8 1813.94  83
  -6   1  -9 76351.0 1810.64  84
  -6   1  -9 82483.5 2286.17  74
  -6   1  -9 80715.7 2388.79  76
  -6   1  -9 82882.6 2279.69  75
  -6   1  -9 81791.0 1789.06  73
  -6   1  -8 171.290 83.0862  73
  -6   1  -8 377.920 160.606  67
  -6   1  -8 227.487 155.133  91
  -6   1  -8 272.689 121.499  78
  -6   1  -8 111.645 100.509  81
  -6   1  -8 244.451 130.770  79
  -6   1  -8 157.985 112.824  85
  -6   1  -8 216.404 121.965  86
  -6   1  -8 208.887 86.7425  83
  -6   1  -8 163.179 122.170  84
  -6   1  -8 228.636 131.383  77
  -6   1  -8 132.077 247.327  75
  -6   1  -8 202.980 218.413  76
  -6   1  -8 352.176 244.605  74
  -6   1  -7 12736.3 441.796  67
  -6   1  -7 11727.3 427.870  91
  -6   1  -7 13204.9 440.634  81
  -6   1  -7 12149.5 422.282  78
  -6   1  -7 11700.9 423.871  80
  -6   1  -7 12079.1 414.852  79
  -6   1  -7 11426.9 405.252  85
  -6   1  -7 11136.6 399.739  84
  -6   1  -7 11668.3 406.923  83
  -6   1  -7 11035.8 680.737  74
  -6   1  -7 12539.7 719.068  75
  -6   1  -7 12591.7 419.019  73
  -6   1  -7 13166.6 742.530  76
  -6   1  -6 1224.69 137.639  73
  -6   1  -6 1269.73 180.955  67
  -6   1  -6 1051.36 282.702  75
  -6   1  -6 1140.78 269.472  76
  -6   1  -6 1188.87 301.242  74
  -6   1  -6 1221.95 161.131  90
  -6   1  -6 1316.45 149.765  79
  -6   1  -6 1367.41 167.016  80
  -6   1  -6 1120.06 141.189  81
  -6   1  -6 1136.48 141.993  78
  -6   1  -6 1135.12 126.880  85
  -6   1  -6 1138.37 125.773  82
  -6   1  -6 1113.53 125.232  83
  -6   1  -6 1043.55 144.761  84
  -6   1  -5 56735.2 1350.66 142
  -6   1  -5 59354.1 1368.54  73
  -6   1  -5 57971.8 1361.19  67
  -6   1  -5 55434.9 1343.57  90
  -6   1  -5 57765.5 1832.00  74
  -6   1  -5 57761.5 1742.80  76
  -6   1  -5 58053.8 1828.24  75
  -6   1  -5 60016.5 1355.90  81
  -6   1  -5 58278.8 1324.22  79
  -6   1  -5 56388.9 1337.05  80
  -6   1  -5 57181.4 1343.69  83
  -6   1  -5 57130.7 1337.43  82
  -6   1  -5 56333.0 1308.41  85
  -6   1  -5 55054.6 1306.99  84
  -6   1  -4 3617.34 221.071 142
  -6   1  -4 3780.16 226.551  90
  -6   1  -4 4083.34 221.962  89
  -6   1  -4 3836.35 371.620  76
  -6   1  -4 2981.27 412.515  75
  -6   1  -4 3853.09 433.884  74
  -6   1  -4 4065.42 217.983  81
  -6   1  -4 3773.15 206.616  79
  -6   1  -4 3597.66 223.281  80
  -6   1  -4 3689.94 197.068  55
  -6   1  -4 3701.66 227.512  54
  -6   1  -4 3760.42 207.638  82
  -6   1  -4 3942.08 211.904  83
  -6   1  -4 4190.30 253.506  67
  -6   1  -4 4050.20 226.739  73
  -6   1  -3 41591.2 1015.15  73
  -6   1  -3 40149.0 996.750  83
  -6   1  -3 41077.3 990.423  82
  -6   1  -3 41003.9 982.633  81
  -6   1  -3 37725.1 969.955  80
  -6   1  -3 39710.0 953.563  55
  -6   1  -3 40160.6 975.446  54
  -6   1  -3 38246.5 981.868  16
  -6   1  -3 40499.4 1282.07  76
  -6   1  -3 37606.9 980.172  90
  -6   1  -3 41860.8 1000.90  89
  -6   1  -2 6781.85 286.679 122
  -6   1  -2 6450.41 299.554  80
  -6   1  -2 6807.89 277.180  81
  -6   1  -2 6772.74 282.897  82
  -6   1  -2 6845.44 292.237  16
  -6   1  -2 7261.74 288.237  89
  -6   1  -2 6376.07 288.202  90
  -6   1  -2 6783.64 280.134  55
  -6   1  -2 7030.13 303.948  54
  -6   1  -1 47546.5 1145.11  55
  -6   1  -1 50766.1 1186.62 142
  -6   1  -1 50560.7 1190.67  73
  -6   1  -1 47143.7 1164.17 122
  -6   1  -1 48719.2 1142.07  81
  -6   1  -1 48028.9 1172.51  16
  -6   1  -1 50096.7 1646.33  74
  -6   1  -1 50763.8 1652.14  75
  -6   1  -1 50390.4 1160.61  89
  -6   1  -1 46037.4 1152.11  90
  -6   1   0 13248.5 442.909  55
  -6   1   0 14632.8 469.974  16
  -6   1   0 14418.7 468.368 142
  -6   1   0 14624.1 469.249  73
  -6   1   0 14339.3 436.776  89
  -6   1   0 14154.7 454.264  90
  -6   1   0 14037.8 429.793  81
  -6   1   0 13599.3 455.796 122
  -6   1   0 14389.6 789.154  74
  -6   1   0 14504.9 795.841  75
  -6   1   1 44950.1 1091.24 142
  -6   1   1 46522.0 1098.08  73
  -6   1   1 44058.0 1045.75  89
  -6   1   1 43564.0 1514.16  74
  -6   1   1 45556.0 1526.21  75
  -6   1   1 41555.7 1083.30 122
  -6   1   1 42563.2 1064.02  55
  -6   1   1 45974.6 1101.93  16
  -6   1   2 20531.8 605.866  16
  -6   1   2 19475.0 919.413  74
  -6   1   2 20300.5 943.526  75
  -6   1   2 19673.4 601.485 122
  -6   1   2 19535.1 598.772 126
  -6   1   2 20893.9 595.295  73
  -6   1   2 20759.3 595.015 142
  -6   1   2 19425.8 585.365  54
  -6   1   2 19814.0 581.884  55
  -6   1   3 43082.0 1046.73  63
  -6   1   3 41555.1 1092.26 122
  -6   1   3 43425.7 1090.05 126
  -6   1   3 44530.5 1097.03  16
  -6   1   3 42279.6 1476.26  74
  -6   1   3 43204.6 1483.73  75
  -6   1   3 44578.6 1073.77  73
  -6   1   3 42613.2 1061.55  54
  -6   1   3 44813.3 1074.28 142
  -6   1   4 51142.4 1284.82 126
  -6   1   4 54170.6 1694.84  74
  -6   1   4 52266.5 1680.69  75
  -6   1   4 54185.3 1298.51  16
  -6   1   4 53120.5 1253.91  29
  -6   1   4 52836.6 1255.48  54
  -6   1   4 51763.3 1251.41  63
  -6   1   4 56372.5 1268.61  73
  -6   1   5 46607.0 1167.62  16
  -6   1   5 48132.1 1117.87  73
  -6   1   5 47930.4 1539.29  74
  -6   1   5 47523.9 1533.73  75
  -6   1   5 45701.7 1126.15  63
  -6   1   5 46646.9 1130.81  53
  -6   1   5 46186.8 1121.01  54
  -6   1   5 45854.6 1128.34  29
  -6   1   5 46924.9 1163.80 126
  -6   1   6 21612.3 660.789  16
  -6   1   6 22644.5 603.264  73
  -6   1   6 20992.5 939.536  74
  -6   1   6 21456.6 942.978  75
  -6   1   6 21620.6 632.799  63
  -6   1   6 22523.0 638.416  29
  -6   1   6 22121.6 635.124  53
  -6   1   6 22383.7 621.587  54
  -6   1   6 21651.5 638.553  55
  -6   1   6 21883.4 656.534 126
  -6   1   7 1559.67 173.877 126
  -6   1   7 1910.35 386.377  17
  -6   1   7 1616.91 179.519  29
  -6   1   7 1739.09 182.873  53
  -6   1   7 1673.49 175.797  55
  -6   1   7 1637.04 177.022  54
  -6   1   7 1331.01 180.711  63
  -6   1   8 38797.4 1000.63 126
  -6   1   8 40466.3 1518.53  17
  -6   1   8 38757.7 978.130  29
  -6   1   8 38739.2 939.397  54
  -6   1   8 39000.6 979.747  55
  -6   1   8 38460.6 979.741  53
  -6   1   8 37538.7 974.105  63
  -6   1   9 314.945 153.069  53
  -6   1   9 252.050 122.757 126
  -6   1   9 382.579 135.497  54
  -6   1   9 365.687 146.262  55
  -6   1   9 470.310 158.015  29
  -6   1   9 277.352 163.405  63
  -6   1   9 349.408 293.703  17
  -6   1  10 30895.2 834.926  16
  -6   1  10 32527.8 840.898 126
  -6   1  10 30330.8 820.828  53
  -6   1  10 31983.9 818.110  55
  -6   1  10 31990.2 829.601  29
  -6   1  11 7212.01 302.047  16
  -6   1  11 7452.53 314.264 126
  -6   1  11 7817.74 307.754  55
  -6   1  11 7677.19 321.842  53
  -6   1  11 7843.54 328.204  29
  -6   1  12 25127.1 665.146  16
  -6   1  12 25672.8 681.413 126
  -6   1  12 26317.8 667.341  55
  -6   1  12 25477.8 680.833  29
  -6   1  13 4185.27 190.413  16
  -6   1  13 4523.31 206.894  55
  -6   1  13 4421.49 210.400 126
  -6   1  13 4475.87 230.046  29
  -6   1  14 13953.7 381.483  55
  -6   1  14 14568.6 415.530  29
  -6   1  15 2161.24 146.058  29
  -6   1  15 1814.55 130.348 122
  -6   1  16 1140.87 85.7759  64
  -6   2 -15 22850.0 623.169  78
  -6   2 -15 23154.5 626.386  77
  -6   2 -14 2669.19 194.256  77
  -6   2 -14 2383.38 169.043  81
  -6   2 -14 2654.53 190.245  78
  -6   2 -14 2428.67 198.067  91
  -6   2 -14 2436.21 168.283  82
  -6   2 -14 2075.01 175.014  86
  -6   2 -13 27151.1 729.043  81
  -6   2 -13 27979.6 744.533  78
  -6   2 -13 28086.1 746.157  77
  -6   2 -13 26865.8 738.825  79
  -6   2 -13 26026.0 709.116  89
  -6   2 -13 26770.6 729.138  91
  -6   2 -13 27427.9 732.877  90
  -6   2 -13 26135.9 707.119  86
  -6   2 -13 25915.7 728.530  83
  -6   2 -13 26710.8 716.593  82
  -6   2 -12 4344.58 239.306  81
  -6   2 -12 4128.85 246.454  78
  -6   2 -12 4471.55 256.403  77
  -6   2 -12 4465.32 257.310  79
  -6   2 -12 4450.05 257.642  91
  -6   2 -12 4343.61 255.444  90
  -6   2 -12 3886.23 219.916  89
  -6   2 -12 3942.16 228.286  83
  -6   2 -12 4117.09 240.462  84
  -6   2 -12 4127.52 235.100  86
  -6   2 -11 29958.5 810.156  81
  -6   2 -11 30256.5 812.451  78
  -6   2 -11 29965.6 814.489  79
  -6   2 -11 29961.6 799.447  91
  -6   2 -11 29915.8 803.888  89
  -6   2 -11 29125.6 808.641  90
  -6   2 -11 29580.6 749.155  88
  -6   2 -11 28368.6 781.114  85
  -6   2 -11 29870.1 796.892  83
  -6   2 -11 28933.8 772.831  86
  -6   2 -11 28545.1 783.614  84
  -6   2 -10 672.780 145.897  78
  -6   2 -10 684.460 153.899  79
  -6   2 -10 620.564 113.384  83
  -6   2 -10 617.196 142.642  86
  -6   2 -10 500.929 126.695  85
  -6   2 -10 462.709 133.703  84
  -6   2 -10 521.567 160.360  91
  -6   2 -10 470.563 153.495  90
  -6   2 -10 596.195 120.970  89
  -6   2  -9 15499.5 456.885  73
  -6   2  -9 15041.2 495.318  91
  -6   2  -9 15261.0 510.147  90
  -6   2  -9 14911.2 507.736  89
  -6   2  -9 14597.2 463.787  86
  -6   2  -9 14374.1 473.989  85
  -6   2  -9 14042.4 474.937  84
  -6   2  -9 14892.3 483.246  82
  -6   2  -9 14629.2 481.438  83
  -6   2  -9 15567.4 508.240  78
  -6   2  -9 15272.6 505.900  79
  -6   2  -8 130.346 71.5595  69
  -6   2  -8 118.678 78.6312  73
  -6   2  -8 108.537 86.9151  82
  -6   2  -8 201.102 128.071  79
  -6   2  -8 76.1169 111.739  78
  -6   2  -8 53.6042 104.198  85
  -6   2  -8 161.398 119.865  84
  -6   2  -7 14433.1 456.132  73
  -6   2  -7 13919.6 801.812  75
  -6   2  -7 14622.4 826.720  74
  -6   2  -7 13148.6 439.441  85
  -6   2  -7 13033.4 449.164  82
  -6   2  -7 13693.5 453.875  84
  -6   2  -7 14380.2 480.743  81
  -6   2  -7 13871.1 467.158  79
  -6   2  -7 13201.2 463.095  78
  -6   2  -7 13902.9 458.104 142
  -6   2  -7 13437.8 420.750  69
  -6   2  -7 13846.1 463.501  16
  -6   2  -6 8951.47 358.433  16
  -6   2  -6 9489.05 380.837  89
  -6   2  -6 9668.63 366.903  79
  -6   2  -6 9930.72 377.181  81
  -6   2  -6 9355.59 365.178 142
  -6   2  -6 9629.39 334.899  69
  -6   2  -6 9275.35 667.565  74
  -6   2  -6 10119.6 696.802  75
  -6   2  -6 9561.46 360.628  73
  -6   2  -6 9432.17 357.185  82
  -6   2  -6 8862.29 338.760  85
  -6   2  -6 8986.15 351.483  84
  -6   2  -5 53342.3 1321.24  16
  -6   2  -5 55127.4 1329.45 142
  -6   2  -5 59159.6 1363.02  89
  -6   2  -5 58155.8 1330.55  82
  -6   2  -5 53962.7 1284.27  85
  -6   2  -5 54704.7 1300.10  84
  -6   2  -5 57285.1 1339.26  73
  -6   2  -5 57716.0 1883.01  74
  -6   2  -5 56171.6 1864.99  75
  -6   2  -5 56277.3 1320.55  79
  -6   2  -5 56356.1 1339.60  81
  -6   2  -4 850.060 120.919  82
  -6   2  -4 651.525 122.859  81
  -6   2  -4 644.223 127.475  16
  -6   2  -4 472.327 135.905 142
  -6   2  -4 508.900 115.545  89
  -6   2  -4 495.118 112.051  73
  -6   2  -4 537.032 137.133  84
  -6   2  -4 530.798 101.839  85
  -6   2  -4 815.048 337.554  75
  -6   2  -4 841.786 318.940  74
  -6   2  -4 870.468 138.130  55
  -6   2  -3 81668.3 1797.12  89
  -6   2  -3 78338.7 1785.19  90
  -6   2  -3 77876.2 1796.08  73
  -6   2  -3 76684.2 1774.66  16
  -6   2  -3 79270.8 1776.92  82
  -6   2  -3 76441.2 1739.23  84
  -6   2  -3 78732.1 1778.60  81
  -6   2  -3 79703.7 1755.52  55
  -6   2  -2 17954.0 534.073  55
  -6   2  -2 17167.4 540.991  16
  -6   2  -2 17581.0 510.625  28
  -6   2  -2 18535.0 548.370  89
  -6   2  -2 17442.9 550.679  90
  -6   2  -2 18121.8 539.604  82
  -6   2  -2 17847.5 533.021 122
  -6   2  -2 17458.0 533.707  81
  -6   2  -1 76855.9 1748.01  55
  -6   2  -1 75602.5 1763.42  16
  -6   2  -1 80012.8 1781.21 142
  -6   2  -1 76820.0 1730.23  28
  -6   2  -1 79333.1 1760.95  89
  -6   2  -1 78577.4 1786.08  73
  -6   2  -1 81051.4 2369.16  74
  -6   2  -1 80644.3 2363.14  75
  -6   2  -1 78725.2 1760.33  82
  -6   2  -1 78636.6 1782.81  83
  -6   2  -1 76533.6 1754.34 122
  -6   2  -1 76038.0 1747.65  81
  -6   2   0 34122.7 893.093  16
  -6   2   0 35785.6 904.047 142
  -6   2   0 33181.9 861.461  28
  -6   2   0 34895.9 876.893  89
  -6   2   0 37398.5 1397.32  74
  -6   2   0 37017.2 1392.73  75
  -6   2   0 34720.3 902.585  73
  -6   2   0 32604.2 875.762  55
  -6   2   0 34432.2 886.735 122
  -6   2   0 34867.3 882.550  82
  -6   2   1 27101.2 721.244  82
  -6   2   1 26689.6 698.818  64
  -6   2   1 27200.7 736.210 142
  -6   2   1 25819.0 711.858  28
  -6   2   1 26219.7 726.410  55
  -6   2   1 27290.9 739.723  16
  -6   2   1 27082.3 1161.85  74
  -6   2   1 26274.2 1148.71  75
  -6   2   1 26368.1 733.002  73
  -6   2   1 25549.0 726.673 122
  -6   2   1 26706.5 708.055  89
  -6   2   2 58069.5 1353.47  82
  -6   2   2 56502.9 1342.33  64
  -6   2   2 55369.0 1372.05 122
  -6   2   2 58745.8 1885.77  74
  -6   2   2 60485.9 1891.64  75
  -6   2   2 58769.9 1367.34  73
  -6   2   2 61903.8 1378.45 142
  -6   2   2 57295.8 1366.88  54
  -6   2   2 55556.3 1359.44  55
  -6   2   2 59307.5 1380.24  16
  -6   2   2 56782.4 1331.75  89
  -6   2   3 8271.03 334.200 142
  -6   2   3 7833.70 322.652  64
  -6   2   3 7825.80 358.193  54
  -6   2   3 8072.24 323.370  73
  -6   2   3 7995.69 613.984  74
  -6   2   3 7533.20 599.211  75
  -6   2   3 8078.27 341.477  16
  -6   2   3 7321.95 334.142 122
  -6   2   4 50429.8 1290.59 122
  -6   2   4 53819.7 1262.89 142
  -6   2   4 52880.1 1263.58  54
  -6   2   4 49852.4 1732.53  74
  -6   2   4 52908.3 1756.38  75
  -6   2   4 54389.6 1256.29  73
  -6   2   4 53795.4 1287.06  16
  -6   2   5 13264.7 436.062 142
  -6   2   5 13190.8 422.401  73
  -6   2   5 12800.3 739.724  75
  -6   2   5 12472.0 734.543  74
  -6   2   5 13001.9 464.159 126
  -6   2   5 13200.7 460.765  16
  -6   2   5 12818.1 454.301  29
  -6   2   5 12839.3 446.907  54
  -6   2   6 13021.7 410.024  73
  -6   2   6 12774.5 453.000  55
  -6   2   6 13161.2 452.224  29
  -6   2   6 12503.9 450.487  16
  -6   2   6 12965.5 462.482 126
  -6   2   7 59.1687 125.822  55
  -6   2   7 46.5321 65.4044  73
  -6   2   7 51.7183 102.712  16
  -6   2   7-7.21632 108.899 126
  -6   2   7 19.1779 138.466  29
  -6   2   8 18850.8 579.135  55
  -6   2   8 19287.6 580.387  16
  -6   2   8 19990.2 603.219 126
  -6   2   8 18991.9 583.623  29
  -6   2   9 201.629 129.585  55
  -6   2   9 83.2586 100.311  16
  -6   2   9 47.4116 110.793 126
  -6   2   9 74.1039 143.943  29
  -6   2  10 29823.0 769.504  55
  -6   2  10 28615.7 751.656  16
  -6   2  10 30969.3 799.960 126
  -6   2  10 28835.7 780.182  29
  -6   2  11 120.183 122.224  55
  -6   2  11 172.135 110.254 126
  -6   2  11 80.2718 142.540  29
  -6   2  12 22502.8 582.851  55
  -6   2  12 21771.3 606.083 126
  -6   2  12 22420.4 607.973  29
  -6   2  13 1251.85 125.271  55
  -6   2  13 1130.28 116.888  64
  -6   2  13 1342.44 129.588 126
  -6   2  13 1115.40 146.023  29
  -6   2  14 15765.3 425.791  64
  -6   2  14 15264.2 387.599  55
  -6   2  15 2374.93 121.249  64
  -6   3 -13 10805.3 363.118  81
  -6   3 -12 8925.71 326.429  89
  -6   3 -12 8892.35 326.350  85
  -6   3 -12 8444.59 330.606  84
  -6   3 -12 8971.20 340.314  81
  -6   3 -11 35566.4 908.376  89
  -6   3 -11 36507.8 916.635  90
  -6   3 -11 34027.1 884.277  85
  -6   3 -11 34325.4 890.331  84
  -6   3 -11 36049.9 910.920  82
  -6   3 -11 36109.3 870.227  88
  -6   3 -11 36489.8 921.045  81
  -6   3 -10 160.324 96.6336  89
  -6   3 -10 185.083 140.118  90
  -6   3 -10 274.549 106.999  85
  -6   3 -10 419.609 140.376  84
  -6   3 -10 334.771 114.994  81
  -6   3 -10 409.224 107.379  82
  -6   3  -9 11141.1 410.114  89
  -6   3  -9 11401.4 424.127  90
  -6   3  -9 10648.9 375.579  85
  -6   3  -9 10226.7 389.643  82
  -6   3  -9 10835.3 389.056  84
  -6   3  -8 648.990 146.511  84
  -6   3  -8 603.409 119.761  85
  -6   3  -8 634.587 112.841  83
  -6   3  -8 655.919 101.758  69
  -6   3  -8 644.507 107.391  73
  -6   3  -8 733.389 119.448  82
  -6   3  -8 630.970 165.332  90
  -6   3  -7 71146.2 1653.66  90
  -6   3  -7 71335.8 1620.02 142
  -6   3  -7 72800.5 1604.32  69
  -6   3  -7 73585.1 1627.91  73
  -6   3  -7 71656.8 1634.96  82
  -6   3  -7 67355.1 1610.31  84
  -6   3  -7 69336.2 1632.82  83
  -6   3  -7 68450.2 1593.63  85
  -6   3  -6 7314.34 334.255  89
  -6   3  -6 6872.69 312.411  84
  -6   3  -6 7566.10 317.580  82
  -6   3  -6 7013.67 309.211  83
  -6   3  -6 6871.85 290.844  85
  -6   3  -6 7079.98 316.074 142
  -6   3  -6 7345.96 296.547  69
  -6   3  -6 7349.11 313.628  73
  -6   3  -6 7127.58 329.875  81
  -6   3  -5 61785.6 1462.26  16
  -6   3  -5 62423.8 1458.25 142
  -6   3  -5 63874.2 1440.81  69
  -6   3  -5 61828.1 1484.83  89
  -6   3  -5 62966.3 1457.53  82
  -6   3  -5 60023.8 1406.01  85
  -6   3  -5 61986.2 1462.84  83
  -6   3  -5 60338.4 1433.82  84
  -6   3  -5 61728.7 1473.13  81
  -6   3  -5 63721.7 1469.38  73
  -6   3  -4 7898.41 336.108  16
  -6   3  -4 7380.88 332.718 142
  -6   3  -4 8028.00 341.911  89
  -6   3  -4 7558.92 287.947  85
  -6   3  -4 8438.81 330.790  82
  -6   3  -4 7896.13 330.129  83
  -6   3  -4 7317.72 323.160  84
  -6   3  -4 7675.05 306.032  28
  -6   3  -4 7789.37 334.346  73
  -6   3  -4 7676.05 337.250  81
  -6   3  -4 8378.55 322.218  69
  -6   3  -3 38472.1 991.867  89
  -6   3  -3 38373.4 994.418  73
  -6   3  -3 39253.7 973.087  82
  -6   3  -3 37601.4 984.300  83
  -6   3  -3 38595.8 986.812  81
  -6   3  -3 38415.1 979.808  16
  -6   3  -3 38049.4 953.989  28
  -6   3  -2 19448.7 569.743  28
  -6   3  -2 19629.1 594.673  89
  -6   3  -2 20036.3 602.637  83
  -6   3  -2 19566.0 577.488  82
  -6   3  -2 19546.8 587.925  16
  -6   3  -2 19495.0 583.372  55
  -6   3  -1 9528.57 379.190 142
  -6   3  -1 9172.10 345.113  28
  -6   3  -1 9052.62 359.011  89
  -6   3  -1 9150.52 374.889  73
  -6   3  -1 9757.08 374.539  83
  -6   3  -1 9377.51 349.362  82
  -6   3  -1 8823.18 361.792  55
  -6   3  -1 9104.48 357.580  16
  -6   3   0 20033.4 605.469  55
  -6   3   0 19955.4 599.287  16
  -6   3   0 20800.9 611.825 142
  -6   3   0 20683.8 594.854  28
  -6   3   0 20455.8 602.892  89
  -6   3   0 20227.0 616.630  73
  -6   3   0 20728.7 590.204  82
  -6   3   0 20436.6 619.143  83
  -6   3   0 20737.1 585.145 122
  -6   3   0 19817.1 568.043  64
  -6   3   1 2354.63 202.124  55
  -6   3   1 2541.28 186.991  16
  -6   3   1 2409.88 194.019 142
  -6   3   1 2412.11 176.930  28
  -6   3   1 2421.55 172.202  89
  -6   3   1 2485.80 184.065  73
  -6   3   1 2459.83 186.721  83
  -6   3   1 2565.52 172.620  82
  -6   3   1 2221.75 173.055 122
  -6   3   1 2234.74 166.302  64
  -6   3   2 26641.0 728.860 142
  -6   3   2 26480.7 728.339  28
  -6   3   2 25718.2 720.083 122
  -6   3   2 25061.5 721.235  73
  -6   3   2 25980.7 699.128  82
  -6   3   2 26742.2 725.950  16
  -6   3   2 26255.7 709.174  64
  -6   3   3 2706.29 194.216 122
  -6   3   3 2899.46 210.045 126
  -6   3   3 2980.67 190.554  73
  -6   3   3 2877.42 196.591  16
  -6   3   3 2867.99 198.406  28
  -6   3   3 2755.41 190.554  64
  -6   3   3 3112.44 208.405 142
  -6   3   4 12969.6 437.566  73
  -6   3   4 13801.0 449.924 142
  -6   3   4 13758.1 457.223  64
  -6   3   4 13220.0 445.661  16
  -6   3   4 13203.5 467.086 126
  -6   3   4 12866.2 455.695 122
  -6   3   5 1138.89 143.501 122
  -6   3   5 1227.41 126.200  73
  -6   3   5 1149.86 139.267 142
  -6   3   5 1145.37 171.959  55
  -6   3   5 1096.99 142.484  64
  -6   3   5 1158.64 142.333  16
  -6   3   6 15056.7 504.794 122
  -6   3   6 15162.0 463.932  73
  -6   3   6 15305.8 477.845  16
  -6   3   6 14715.4 502.092  55
  -6   3   6 14972.6 499.730  64
  -6   3   6 15402.8 471.703 142
  -6   3   7 1117.08 161.722  55
  -6   3   7 899.245 130.891  64
  -6   3   7 859.982 133.544 122
  -6   3   7 925.470 121.963  16
  -6   3   8 10152.8 385.125  64
  -6   3   8 10663.1 395.387 126
  -6   3   8 10141.3 391.583 122
  -6   3   8 10269.2 382.980  55
  -6   3   9 228.258 93.9704  64
  -6   3   9 158.417 113.861 126
  -6   3   9 298.191 124.488  55
  -6   3  10 21184.8 605.294  64
  -6   3  10 21805.6 618.699 126
  -6   3  10 21882.4 596.386  55
  -6   3  11 4912.20 237.981 126
  -6   3  11 4797.63 222.290  55
  -6   3  12 21776.1 573.804 126
  -6   3  12 20298.1 571.071 122
  -6   3  12 21218.0 540.906  55
  -6   3  13 7491.43 253.053  64
  -6   3  13 7070.53 259.096 126
  -6   3  13 7162.57 229.735  55
  -6   3  14 10216.4 293.570  64
  -6   4 -12 3735.32 200.798  83
  -6   4 -12 3656.33 200.364  84
  -6   4 -11 10218.8 362.957  83
  -6   4 -11 10406.2 332.441  88
  -6   4 -11 10590.3 362.154  82
  -6   4 -11 9941.05 331.780  85
  -6   4 -11 9838.39 345.826  84
  -6   4 -10 10550.5 375.688  82
  -6   4 -10 10837.0 351.304  88
  -6   4 -10 10875.4 382.284  83
  -6   4 -10 10139.1 359.414  84
  -6   4 -10 10918.6 351.973  85
  -6   4 -10 10880.0 380.189  89
  -6   4  -9 3126.95 176.134  88
  -6   4  -9 2926.22 190.714  83
  -6   4  -9 2782.81 173.665  85
  -6   4  -9 3008.53 191.210  82
  -6   4  -9 2699.68 187.119  84
  -6   4  -9 3171.43 198.848  89
  -6   4  -8 630.184 126.775  84
  -6   4  -8 665.289 110.491  83
  -6   4  -8 638.586 104.555  85
  -6   4  -8 569.192 112.894  89
  -6   4  -8 544.822 109.597  82
  -6   4  -7 7601.68 305.128 142
  -6   4  -7 7462.27 293.068  69
  -6   4  -7 7099.71 305.916  83
  -6   4  -7 7153.89 282.397  85
  -6   4  -7 7229.46 313.634  82
  -6   4  -7 7000.51 298.622  84
  -6   4  -6 3029.93 199.692 142
  -6   4  -6 3036.62 186.913  69
  -6   4  -6 2870.25 174.605  85
  -6   4  -6 3197.74 198.937  82
  -6   4  -6 2795.12 190.900  83
  -6   4  -6 2954.19 201.362  84
  -6   4  -5 22022.1 633.420 142
  -6   4  -5 22123.6 638.927  83
  -6   4  -5 21466.9 633.100  82
  -6   4  -5 21683.3 615.690  84
  -6   4  -5 22447.1 625.104  69
  -6   4  -5 21824.2 661.982  89
  -6   4  -4 248.410 97.9728  82
  -6   4  -4 146.936 147.084 142
  -6   4  -4 309.362 109.028  73
  -6   4  -4 215.786 91.4633  69
  -6   4  -4 326.261 117.147  89
  -6   4  -4 10.9626 167.969  84
  -6   4  -4 308.076 105.348  83
  -6   4  -3 36635.4 969.904  73
  -6   4  -3 37165.9 953.965 142
  -6   4  -3 37337.0 941.771  82
  -6   4  -3 38708.0 966.445  83
  -6   4  -3 37201.3 973.979  89
  -6   4  -3 35913.3 903.178  70
  -6   4  -3 36401.9 942.064  69
  -6   4  -3 37461.9 940.203  28
  -6   4  -2 3025.61 202.214  83
  -6   4  -2 3365.15 199.892  82
  -6   4  -2 3314.58 205.009  28
  -6   4  -2 3209.39 219.052  89
  -6   4  -2 3130.96 211.312  16
  -6   4  -1 14718.1 468.339  82
  -6   4  -1 15666.8 504.487  83
  -6   4  -1 14899.3 481.246  28
  -6   4  -1 14747.5 485.188  16
  -6   4   0 21820.3 626.657  16
  -6   4   0 21325.6 603.480  82
  -6   4   0 21658.3 644.692  83
  -6   4   0 21752.6 628.633  28
  -6   4   0 21631.6 641.220 142
  -6   4   0 22228.6 660.546  73
  -6   4   1 20978.1 613.198 142
  -6   4   1 20040.7 599.945  28
  -6   4   1 20262.8 591.728  16
  -6   4   1 20483.1 620.274  83
  -6   4   1 19911.5 580.922  64
  -6   4   1 19689.4 615.311  73
  -6   4   2 54297.3 1260.79 142
  -6   4   2 51659.8 1254.70  28
  -6   4   2 52738.1 1239.62  16
  -6   4   2 52177.7 1274.90  83
  -6   4   2 50489.7 1238.78  64
  -6   4   2 51747.9 1266.78  73
  -6   4   3 1712.71 175.911 142
  -6   4   3 1627.20 163.834  28
  -6   4   3 1401.33 157.472  83
  -6   4   3 1729.19 155.764  16
  -6   4   3 1585.83 157.856  73
  -6   4   3 1432.97 156.232  64
  -6   4   4 54475.3 1329.87  28
  -6   4   4 55155.3 1318.86  64
  -6   4   4 55669.6 1347.80  83
  -6   4   4 56922.4 1341.19 126
  -6   4   4 56106.3 1288.63  16
  -6   4   4 55890.9 1310.43 142
  -6   4   5 5664.31 264.010 142
  -6   4   5 5523.21 267.197  64
  -6   4   5 5620.55 298.544  55
  -6   4   5 5155.36 279.341 126
  -6   4   5 5342.17 269.667  28
  -6   4   6 45328.3 1065.79 142
  -6   4   6 44541.3 1113.23  55
  -6   4   6 46068.8 1116.24 126
  -6   4   6 44269.1 1097.47  64
  -6   4   6 43452.7 1105.34  28
  -6   4   7 2829.70 212.894  55
  -6   4   7 3020.09 208.376 126
  -6   4   7 2672.28 189.307  28
  -6   4   7 3022.87 197.751  64
  -6   4   8 12638.1 419.698  55
  -6   4   8 12134.2 418.342  28
  -6   4   8 12544.2 416.512  64
  -6   4   9 5446.69 249.027  55
  -6   4   9 5390.37 250.266  28
  -6   4   9 5672.49 251.059  64
  -6   4  10 9271.05 314.381  55
  -6   4  10 9249.42 321.107  64
  -6   4  10 8866.46 322.082  28
  -6   4  11 7176.30 268.059 126
  -6   4  11 6401.13 253.529  28
  -6   4  12 4690.20 191.991  28
  -6   4  12 4124.07 163.051  83
  -6   4  13 8898.41 263.022  64
  -6   5 -11 3659.99 163.354  88
  -6   5 -11 3836.65 177.257  84
  -6   5 -10 839.680 109.014  83
  -6   5 -10 1028.92 106.179  88
  -6   5 -10 955.407 121.630  84
  -6   5  -9 27119.4 669.487  88
  -6   5  -9 25953.3 695.054  83
  -6   5  -9 26444.5 667.042  84
  -6   5  -8 1192.53 124.927  83
  -6   5  -8 1197.73 138.660  84
  -6   5  -7 14439.5 455.681  82
  -6   5  -7 15088.7 462.925  83
  -6   5  -7 15086.7 445.155  84
  -6   5  -6 6895.36 281.214 142
  -6   5  -6 6436.63 268.603  69
  -6   5  -6 6875.69 282.119  83
  -6   5  -6 6518.23 275.445  82
  -6   5  -6 6328.22 275.792  84
  -6   5  -5 44221.8 1073.00 142
  -6   5  -5 44545.4 1073.58  69
  -6   5  -5 45987.7 1085.98  83
  -6   5  -5 45466.6 1073.92  82
  -6   5  -5 43320.9 1055.48  84
  -6   5  -4 12758.4 431.368 142
  -6   5  -4 12737.6 421.055  69
  -6   5  -4 13351.6 419.681  82
  -6   5  -4 13296.5 429.531  83
  -6   5  -4 12136.9 413.033  84
  -6   5  -3 23670.1 658.440 142
  -6   5  -3 23046.6 647.462  69
  -6   5  -3 24274.4 656.291  83
  -6   5  -3 22725.2 627.918  82
  -6   5  -3 23201.6 630.040  84
  -6   5  -2 9484.48 353.875  28
  -6   5  -2 9949.02 360.862  69
  -6   5  -2 10049.6 360.964  83
  -6   5  -2 9512.02 334.741  82
  -6   5  -1 549.668 115.954  83
  -6   5  -1 605.039 123.443  28
  -6   5   0 43544.3 1053.66  83
  -6   5   0 42865.1 1053.06 142
  -6   5   0 41455.5 1041.80  28
  -6   5   1 1401.74 140.474  83
  -6   5   1 1458.88 170.113 142
  -6   5   1 1448.87 151.869  28
  -6   5   2 19622.4 570.637  83
  -6   5   2 19855.5 570.730 142
  -6   5   2 18849.2 565.449  28
  -6   5   3 8136.72 317.328  83
  -6   5   3 7934.13 313.225 142
  -6   5   3 7960.79 315.784  28
  -6   5   4 13571.1 436.556  64
  -6   5   4 13511.8 436.842  83
  -6   5   4 13608.8 430.933 142
  -6   5   4 13893.3 443.029  28
  -6   5   5 2359.03 170.805  64
  -6   5   5 2267.84 157.926  83
  -6   5   5 2470.37 164.485 142
  -6   5   5 2198.29 163.439  28
  -6   5   6 15846.0 479.677  64
  -6   5   6 16051.0 471.790  83
  -6   5   6 16190.3 457.218 142
  -6   5   6 15870.9 481.804  28
  -6   5   7 167.099 88.2879  64
  -6   5   7 143.990 86.3040  28
  -6   5   7 126.193 76.3332  83
  -6   5   8 12003.8 376.435  64
  -6   5   8 11941.8 375.153  28
  -6   5   8 11174.4 341.904  83
  -6   5   9 382.855 90.4758  64
  -6   5   9 401.916 87.7234  28
  -6   5   9 492.853 71.5102  83
  -6   5  10 10999.8 324.680  64
  -6   5  10 10257.3 319.906  28
  -6   6 -10 1994.45 105.936  88
  -6   6 -10 2206.22 116.664  84
  -6   6  -9 17176.5 431.039  84
  -6   6  -8 6998.84 238.540  83
  -6   6  -8 6609.51 231.018  84
  -6   6  -7 9962.29 313.622  83
  -6   6  -7 10088.3 310.469  88
  -6   6  -7 9692.90 300.312  84
  -6   6  -6 6798.94 254.386  83
  -6   6  -6 6867.46 248.125  84
  -6   6  -5 4444.53 198.030  83
  -6   6  -5 4406.56 196.717  84
  -6   6  -5 4415.06 198.151  88
  -6   6  -4 4634.86 212.227 142
  -6   6  -4 4581.88 209.319  69
  -6   6  -4 4811.69 206.994  83
  -6   6  -3 1399.12 140.814 142
  -6   6  -3 1451.36 126.522  69
  -6   6  -3 1541.62 121.625  83
  -6   6  -2 7688.06 275.979  83
  -6   6  -1 2363.72 149.736  83
  -6   6   0 11391.8 372.545 142
  -6   6   0 11522.3 357.587  83
  -6   6   1 135.181 91.0652  28
  -6   6   1-41.4986 119.206 142
  -6   6   1 185.654 82.3156  69
  -6   6   1 150.971 71.8889  83
  -6   6   2 17315.1 485.298  28
  -6   6   2 16485.7 479.541 142
  -6   6   2 16637.4 486.948  69
  -6   6   2 17018.4 461.437  83
  -6   6   3 611.101 104.497  28
  -6   6   3 677.837 114.240 142
  -6   6   3 604.631 100.834  69
  -6   6   3 611.159 84.2199  83
  -6   6   4 25002.3 637.237  28
  -6   6   4 24388.5 622.564 142
  -6   6   4 25073.8 641.372  69
  -6   6   4 24227.7 596.517  83
  -6   6   5 2407.30 150.145  28
  -6   6   5 2433.67 146.159 142
  -6   6   5 2056.47 113.251  83
  -6   6   5 2451.13 148.446  69
  -6   6   6 17667.8 474.953  28
  -6   6   6 17438.6 471.801  69
  -6   6   7 4983.80 202.417  28
  -6   6   7 5409.15 197.525  69
  -6   6   8 11944.1 336.827  28
  -6   6   8 11876.1 319.484  69
  -6   6   9 4144.86 137.944  69
  -6   7  -5 2066.81 106.853  88
  -6   7  -4 3679.28 148.143  88
  -6   7  -3 2425.78 123.119  88
  -6   7  -2 15364.4 395.328  88
  -6   7  -1 1008.90 92.7015  88
  -6   7   0 16170.9 433.604  69
  -6   7   0 16451.8 408.290  88
  -6   7   1 47.6330 85.6625 142
  -6   7   1 101.837 65.7839  69
  -6   7   1 200.490 61.2819  88
  -6   7   2 9807.57 291.837  69
  -6   7   2 9609.11 249.746  88
  -6   7   3 363.277 66.1277  69
  -6   7   4 10399.6 289.646  69
  -6   7   5 5235.61 169.550  69
  -5 -11  -4 9353.19 292.498  51
  -5 -11  -3 11491.1 329.139  50
  -5 -11  -3 11964.4 329.247  51
  -5 -11  -2 1744.34 153.597  50
  -5 -11  -2 1294.14 144.486  51
  -5 -11  -1 10293.1 286.958  50
  -5 -11  -1 10421.1 291.237  21
  -5 -11   0 2459.23 133.182  21
  -5 -10 -12 5281.12 208.239  58
  -5 -10 -12 5116.42 205.702  56
  -5 -10 -11 19952.3 486.200  27
  -5 -10 -11 18704.6 488.232  58
  -5 -10 -11 19463.1 492.530  56
  -5 -10 -10 415.741 91.0688 131
  -5 -10 -10 518.770 124.685  27
  -5 -10 -10 243.248 151.072  58
  -5 -10 -10 259.746 125.751  56
  -5 -10 -10 509.919 97.5161 103
  -5 -10  -9 22333.0 567.999 131
  -5 -10  -9 24206.1 589.328  27
  -5 -10  -9 22877.2 588.173  58
  -5 -10  -9 22539.3 587.967  56
  -5 -10  -9 22308.2 565.958 103
  -5 -10  -8 71.7800 85.7362 131
  -5 -10  -8-130.940 132.036  27
  -5 -10  -8-123.999 159.312  58
  -5 -10  -8-108.187 149.682  56
  -5 -10  -8 122.821 93.1999 103
  -5 -10  -7 6081.86 229.244 131
  -5 -10  -7 6097.83 244.905  27
  -5 -10  -7 5439.46 250.052  58
  -5 -10  -7 5329.81 238.528  56
  -5 -10  -7 5791.17 244.630  50
  -5 -10  -6 407.363 107.325 131
  -5 -10  -6 191.286 123.966  27
  -5 -10  -6 10.3815 153.717  58
  -5 -10  -6-124.427 147.072  56
  -5 -10  -6 7.70509 126.930  21
  -5 -10  -5 8857.03 294.586  27
  -5 -10  -5 9283.94 300.400 131
  -5 -10  -4 5276.79 244.369 131
  -5 -10  -4 3303.27 198.222  27
  -5 -10  -3 9250.60 325.534  52
  -5 -10  -3 9417.83 331.444  50
  -5 -10  -3 9062.57 311.208 131
  -5 -10  -2 1182.99 152.062  52
  -5 -10  -2 956.455 141.147 131
  -5 -10  -1 3590.27 222.765  54
  -5 -10  -1 3785.27 202.701  50
  -5 -10  -1 3648.59 186.457 131
  -5 -10   0 1202.89 146.103  50
  -5 -10   0 1134.22 143.456  21
  -5 -10   0 864.632 114.159 131
  -5 -10   1 11706.0 350.108  50
  -5 -10   1 11009.7 340.412  51
  -5 -10   1 11934.8 354.257  21
  -5 -10   1 11783.1 356.283 131
  -5 -10   2 235.360 121.629  50
  -5 -10   2 233.866 93.2182 131
  -5 -10   2 308.956 125.352  21
  -5 -10   3 15222.4 419.934 131
  -5 -10   4 3064.34 174.325  54
  -5 -10   5 7441.29 247.490  54
  -5  -9 -15 8875.94 274.373  22
  -5  -9 -15 11167.8 273.499  79
  -5  -9 -14 1308.59 119.942  27
  -5  -9 -14 1616.62 111.011  79
  -5  -9 -14 1341.68 105.555 131
  -5  -9 -13 13629.8 368.838 131
  -5  -9 -13 14100.2 361.718  79
  -5  -9 -13 12837.5 364.820 103
  -5  -9 -12 836.243 106.407 131
  -5  -9 -12 503.716 121.990  22
  -5  -9 -12 732.556 111.928  79
  -5  -9 -12 881.092 114.051 103
  -5  -9 -11 17784.2 490.447 131
  -5  -9 -11 18612.7 523.684  56
  -5  -9 -11 18482.5 525.037  58
  -5  -9 -11 17152.9 487.000 103
  -5  -9 -10 91.8941 91.8329 131
  -5  -9 -10 71.4853 127.899  27
  -5  -9 -10 19.9250 162.422  58
  -5  -9 -10 5.07989 130.493  56
  -5  -9 -10 51.2445 100.288 103
  -5  -9  -9 9195.52 325.534 103
  -5  -9  -9 9503.75 327.689 131
  -5  -9  -9 10017.6 356.660  27
  -5  -9  -9 9770.00 362.776  56
  -5  -9  -9 9760.60 367.530  58
  -5  -9  -9 9159.33 326.564  52
  -5  -9  -8 1902.66 185.168  50
  -5  -9  -8 1849.58 178.162  52
  -5  -9  -8 1936.98 153.268 131
  -5  -9  -8 1882.06 183.232  27
  -5  -9  -8 1780.64 209.509  58
  -5  -9  -8 1540.34 183.699  56
  -5  -9  -8 1807.04 170.254  21
  -5  -9  -7 12680.3 429.257  50
  -5  -9  -7 13373.0 414.878 131
  -5  -9  -7 13895.3 440.350  27
  -5  -9  -7 12704.8 440.131  58
  -5  -9  -7 13115.9 439.179  56
  -5  -9  -7 12636.1 417.530  21
  -5  -9  -6 196.877 105.270 131
  -5  -9  -6 10.4982 141.803  27
  -5  -9  -6-81.7746 184.988  58
  -5  -9  -6-216.815 179.082  56
  -5  -9  -6-36.6907 143.055  21
  -5  -9  -5 4637.11 240.372  27
  -5  -9  -5 4810.27 229.335 131
  -5  -9  -5 4461.78 247.859  58
  -5  -9  -4 4908.71 253.464  27
  -5  -9  -4 5585.64 258.930 131
  -5  -9  -4 3802.24 235.536  58
  -5  -9  -4 3314.67 214.463  56
  -5  -9  -3 13671.0 424.848  58
  -5  -9  -3 14277.9 428.390  27
  -5  -9  -2 7609.04 320.862  52
  -5  -9  -2 5706.84 308.680 131
  -5  -9  -1 6024.77 278.292  52
  -5  -9  -1 6529.34 293.116  50
  -5  -9  -1 6407.96 278.266 131
  -5  -9   0 393.388 154.383  50
  -5  -9   0 434.156 137.359  52
  -5  -9   0 92.2678 175.163  20
  -5  -9   0 474.761 157.263  21
  -5  -9   0 358.479 115.091 131
  -5  -9   1 19703.3 554.533  50
  -5  -9   1 18487.1 532.348  52
  -5  -9   1 20130.4 563.288  21
  -5  -9   1 20291.2 588.141  20
  -5  -9   1 20216.8 569.653 131
  -5  -9   2 18255.3 516.115  50
  -5  -9   2 19166.0 530.695  21
  -5  -9   2 18164.8 554.996  20
  -5  -9   2 18719.7 539.886 131
  -5  -9   3 10197.8 337.693  50
  -5  -9   3 10667.4 365.560 131
  -5  -9   3 10683.9 348.999  21
  -5  -9   4 10588.3 357.892 131
  -5  -9   4 10137.8 363.591  54
  -5  -9   5 1511.09 140.375 131
  -5  -9   5 1605.26 168.106  54
  -5  -9   6 10381.2 334.159  54
  -5  -9   7 356.705 120.867  54
  -5  -9   7 394.935 118.190  20
  -5  -9   8 16535.3 430.087  20
  -5  -9   9 138.507 95.1132  20
  -5  -8 -17 16406.7 405.977  79
  -5  -8 -17 15788.6 413.284  22
  -5  -8 -16 4100.51 172.361 131
  -5  -8 -16 4549.27 186.454  79
  -5  -8 -16 4241.72 193.746  22
  -5  -8 -15 10612.5 321.625 131
  -5  -8 -15 10059.9 340.567  22
  -5  -8 -14 6300.19 252.352  79
  -5  -8 -14 6292.77 270.786  58
  -5  -8 -14 6533.76 264.054  56
  -5  -8 -14 5683.67 253.125  22
  -5  -8 -14 5806.71 240.392 103
  -5  -8 -14 6105.02 236.924 131
  -5  -8 -13 11742.9 387.214  22
  -5  -8 -13 11367.5 371.267 103
  -5  -8 -13 11489.8 366.126 131
  -5  -8 -12 3040.51 203.255  22
  -5  -8 -12 3408.42 192.709 103
  -5  -8 -12 3293.99 187.918 131
  -5  -8 -11 24357.5 681.264  22
  -5  -8 -11 26790.3 680.192 131
  -5  -8 -11 25629.5 677.628 103
  -5  -8 -10 3183.04 201.646 103
  -5  -8 -10 3360.09 197.770 131
  -5  -8 -10 3026.24 208.199  22
  -5  -8 -10 2870.45 199.318  52
  -5  -8 -10 3302.76 235.368  56
  -5  -8  -9 36740.2 896.610 131
  -5  -8  -9 38082.1 931.984  27
  -5  -8  -9 33393.3 883.540  22
  -5  -8  -9 33073.1 877.174  21
  -5  -8  -9 38428.3 945.067  58
  -5  -8  -9 38751.6 947.369  56
  -5  -8  -9 36303.2 899.085  50
  -5  -8  -9 35384.5 897.458  52
  -5  -8  -8 1437.90 407.548  75
  -5  -8  -8 2518.41 443.273  74
  -5  -8  -8 2511.14 225.825  56
  -5  -8  -8 2351.46 239.310  58
  -5  -8  -8 2390.86 215.488  52
  -5  -8  -8 2182.29 216.194  50
  -5  -8  -8 2279.08 414.085   9
  -5  -8  -8 2016.31 219.553  27
  -5  -8  -8 2208.84 394.988  10
  -5  -8  -8 2226.70 205.497  21
  -5  -8  -8 1760.63 355.116  94
  -5  -8  -8 2397.65 180.831 131
  -5  -8  -7 49499.7 1218.21  52
  -5  -8  -7 47884.7 1218.26  50
  -5  -8  -7 52393.8 1209.16 131
  -5  -8  -7 52523.5 1235.90  27
  -5  -8  -7 49725.5 1893.14   9
  -5  -8  -7 46708.4 1875.05  10
  -5  -8  -7 50074.2 1216.88  21
  -5  -8  -7 50824.8 1754.76  94
  -5  -8  -7 53579.5 1248.51  56
  -5  -8  -7 54462.8 1246.19  58
  -5  -8  -6 9134.60 344.326 131
  -5  -8  -6 9272.45 375.192  27
  -5  -8  -6 9725.47 758.671   9
  -5  -8  -6 8860.78 738.668  10
  -5  -8  -6 8970.57 374.492  21
  -5  -8  -6 8530.52 369.309  56
  -5  -8  -6 9192.09 384.278  58
  -5  -8  -6 8722.64 645.108  94
  -5  -8  -5 27010.4 716.168  27
  -5  -8  -5 25476.7 1277.78   9
  -5  -8  -5 26462.7 1299.81  10
  -5  -8  -5 25554.7 691.606 131
  -5  -8  -5 25743.5 711.641  58
  -5  -8  -5 24498.1 703.556  56
  -5  -8  -5 26808.8 1164.63  94
  -5  -8  -4 21783.5 595.292  27
  -5  -8  -4 18131.4 968.259  94
  -5  -8  -4 20491.3 583.575 131
  -5  -8  -4 19439.0 582.434  58
  -5  -8  -4 17706.9 567.037  56
  -5  -8  -3 11151.5 415.185  58
  -5  -8  -3 9921.39 398.870  56
  -5  -8  -3 10065.4 841.875   9
  -5  -8  -3 10405.8 418.958  20
  -5  -8  -3 13054.8 450.767 131
  -5  -8  -3 9290.25 817.568  10
  -5  -8  -3 13083.7 424.995  27
  -5  -8  -3 11542.6 771.661  94
  -5  -8  -2 16823.1 508.796  27
  -5  -8  -2 17822.2 542.976 131
  -5  -8  -2 18126.8 558.210  20
  -5  -8  -2 17697.6 1052.19  10
  -5  -8  -2 18740.8 1081.06   9
  -5  -8  -2 18171.4 948.133  94
  -5  -8  -2 21065.4 571.718  52
  -5  -8  -2 21784.1 587.594  50
  -5  -8  -2 17182.3 519.577  58
  -5  -8  -2 14859.1 498.291  56
  -5  -8  -1 10580.9 389.628  21
  -5  -8  -1 9431.57 749.789   9
  -5  -8  -1 7962.78 717.073  10
  -5  -8  -1 9436.18 675.694  94
  -5  -8  -1 8528.92 350.177 131
  -5  -8  -1 9881.02 377.816  50
  -5  -8  -1 8862.32 361.557  52
  -5  -8   0 4573.91 269.428  21
  -5  -8   0 3923.43 496.249   9
  -5  -8   0 5001.96 560.242  10
  -5  -8   0 3981.86 452.247  94
  -5  -8   0 4384.01 239.549 131
  -5  -8   0 4353.69 259.683  50
  -5  -8   0 4319.31 244.812  52
  -5  -8   1 10681.5 390.482  21
  -5  -8   1 9936.82 761.497  10
  -5  -8   1 10494.2 768.154   9
  -5  -8   1 10998.3 716.255  94
  -5  -8   1 9750.46 366.929  52
  -5  -8   1 10693.1 384.480  50
  -5  -8   1 11593.4 396.934 131
  -5  -8   2 7122.13 306.759 131
  -5  -8   2 5748.18 585.337  10
  -5  -8   2 6595.23 621.007   9
  -5  -8   2 7246.83 306.757  21
  -5  -8   2 5903.73 579.044  75
  -5  -8   2 6783.25 608.571  74
  -5  -8   2 7170.11 302.149  50
  -5  -8   2 6666.10 286.877  52
  -5  -8   3 6826.37 319.123  54
  -5  -8   3 6231.13 293.856 131
  -5  -8   3 6379.44 283.107  21
  -5  -8   3 6492.70 279.637  50
  -5  -8   4 5434.05 282.709  54
  -5  -8   4 5368.69 265.424 131
  -5  -8   4 5076.56 244.345  21
  -5  -8   4 4921.17 236.875  50
  -5  -8   5 10392.5 384.213 106
  -5  -8   5 10799.4 378.577 131
  -5  -8   5 10637.2 377.281  54
  -5  -8   6 11859.8 421.640 106
  -5  -8   6 12131.8 436.607 105
  -5  -8   6 12545.9 420.969 131
  -5  -8   6 12702.7 411.147  54
  -5  -8   6 12642.4 420.872  20
  -5  -8   7 1194.10 143.246 106
  -5  -8   7 1023.09 159.483 105
  -5  -8   7 1041.73 134.802 131
  -5  -8   7 1010.93 158.887  54
  -5  -8   7 1279.38 161.624  20
  -5  -8   8 15789.7 450.815  54
  -5  -8   8 16053.2 481.363 106
  -5  -8   9-36.6208 87.8818 106
  -5  -8   9-81.4019 114.659  20
  -5  -8  10 5532.43 213.082 106
  -5  -8  10 6074.94 216.863  20
  -5  -8  11 205.715 86.1588  55
  -5  -7 -19 18344.6 439.020  79
  -5  -7 -18 15477.4 417.561  79
  -5  -7 -17 40744.7 911.475  79
  -5  -7 -17 39892.1 917.555  22
  -5  -7 -16 16951.0 464.923  79
  -5  -7 -16 15960.5 439.107 131
  -5  -7 -16 15719.0 468.375  22
  -5  -7 -15 23738.1 615.474  56
  -5  -7 -15 23832.8 618.246  79
  -5  -7 -15 22869.0 625.779  22
  -5  -7 -15 23000.6 594.958 131
  -5  -7 -14 3475.39 207.224  27
  -5  -7 -14 3657.00 194.385 131
  -5  -7 -14 3331.64 216.044  22
  -5  -7 -14 3693.92 230.191  58
  -5  -7 -14 3749.20 224.757  56
  -5  -7 -14 3666.78 204.122 103
  -5  -7 -14 3429.80 210.234  79
  -5  -7 -14 2862.79 216.914  68
  -5  -7 -13 32704.9 870.764  68
  -5  -7 -13 34854.9 896.229  22
  -5  -7 -13 34969.1 874.488 103
  -5  -7 -13 34808.2 879.642  27
  -5  -7 -13 35300.6 868.295 131
  -5  -7 -13 35461.4 893.607  58
  -5  -7 -13 36341.0 900.787  56
  -5  -7 -12-21.4131 94.8821 131
  -5  -7 -12 81.3413 108.718 103
  -5  -7 -12 6.06937 130.885  22
  -5  -7 -11 24546.8 657.416 131
  -5  -7 -11 23993.1 658.396 103
  -5  -7 -11 23749.7 679.684  22
  -5  -7 -10 4646.68 491.377  75
  -5  -7 -10 3808.92 477.225  74
  -5  -7 -10 5119.24 240.253 131
  -5  -7 -10 4473.59 238.961  52
  -5  -7 -10 4834.06 248.809  50
  -5  -7 -10 4993.55 263.842  22
  -5  -7 -10 3972.55 228.876  21
  -5  -7  -9 12284.3 782.961  75
  -5  -7  -9 12522.1 800.944  74
  -5  -7  -9 11768.9 410.954  21
  -5  -7  -9 12614.9 429.423  22
  -5  -7  -9 12989.5 417.320 131
  -5  -7  -9 12771.2 424.657  50
  -5  -7  -9 12745.5 424.123  52
  -5  -7  -8 12484.5 399.855 131
  -5  -7  -8 11327.2 407.523  52
  -5  -7  -8 11667.3 413.789  50
  -5  -7  -8 11296.0 405.766  21
  -5  -7  -8 10898.9 395.437  22
  -5  -7  -8 11665.6 767.758  75
  -5  -7  -8 11841.0 785.245  74
  -5  -7  -8 12574.6 440.236  56
  -5  -7  -8 12337.3 441.701  58
  -5  -7  -8 12428.7 753.483  94
  -5  -7  -8 11264.5 791.263   9
  -5  -7  -8 11918.2 799.635  10
  -5  -7  -8 12237.9 428.395  27
  -5  -7  -7 5576.47 282.736  50
  -5  -7  -7 5666.47 275.333  52
  -5  -7  -7 5600.80 278.259  21
  -5  -7  -7 5107.50 561.520   9
  -5  -7  -7 6002.43 570.124  10
  -5  -7  -7 6043.06 300.798  58
  -5  -7  -7 5857.08 285.140  56
  -5  -7  -7 5905.87 260.089 131
  -5  -7  -7 5337.10 503.647  94
  -5  -7  -7 5611.00 278.232  27
  -5  -7  -6 931.396 153.540  27
  -5  -7  -6 703.563 174.080  58
  -5  -7  -6 782.548 152.415  56
  -5  -7  -6 804.864 159.451  50
  -5  -7  -6 967.285 307.113   9
  -5  -7  -6 885.670 291.132  10
  -5  -7  -6 913.194 122.586 131
  -5  -7  -6 1134.91 254.714  94
  -5  -7  -6 1018.25 163.506  21
  -5  -7  -5 6013.72 571.734   9
  -5  -7  -5 5218.66 543.064  10
  -5  -7  -5 5003.58 269.183  58
  -5  -7  -5 5175.67 262.681  56
  -5  -7  -5 5130.20 237.757 131
  -5  -7  -5 4979.06 474.993  94
  -5  -7  -5 5121.88 257.421  27
  -5  -7  -4 2442.89 207.252  58
  -5  -7  -4 2112.24 186.432  56
  -5  -7  -4 2397.43 177.161 131
  -5  -7  -4 2063.22 347.511  94
  -5  -7  -3 8951.01 700.943   9
  -5  -7  -3 8311.95 670.656  10
  -5  -7  -3 7934.92 313.308 131
  -5  -7  -3 7941.50 581.233  94
  -5  -7  -3 7770.88 323.015  58
  -5  -7  -3 7646.54 313.723  56
  -5  -7  -2 1893.34 382.710   9
  -5  -7  -2 1030.06 291.278  94
  -5  -7  -2 1304.35 171.667  27
  -5  -7  -2 1124.89 332.491  10
  -5  -7  -2 1148.98 162.879  56
  -5  -7  -2 1210.15 173.118 131
  -5  -7  -1 42095.1 1038.92  52
  -5  -7  -1 41987.4 1047.50  50
  -5  -7  -1 42561.6 1023.47  58
  -5  -7  -1 45852.5 1687.06  10
  -5  -7  -1 45497.8 1679.78   9
  -5  -7  -1 43001.7 1060.02  21
  -5  -7  -1 44520.5 1535.23  94
  -5  -7  -1 43878.7 1050.26 131
  -5  -7   0 10774.6 392.485  52
  -5  -7   0 10801.1 406.971  50
  -5  -7   0 11315.4 706.960  94
  -5  -7   0 10910.3 414.528  21
  -5  -7   0 11697.5 791.234   9
  -5  -7   0 11356.2 794.016  10
  -5  -7   0 10367.6 400.480 106
  -5  -7   0 11484.3 395.673 131
  -5  -7   1 39975.7 1006.65  50
  -5  -7   1 40425.6 997.037  52
  -5  -7   1 44753.6 1536.31  94
  -5  -7   1 41492.5 1021.37  21
  -5  -7   1 43560.5 1617.65   9
  -5  -7   1 39020.6 1594.15  10
  -5  -7   1 41262.2 1039.22 106
  -5  -7   1 42838.7 1028.83 131
  -5  -7   2 11233.4 411.154 106
  -5  -7   2 11419.3 423.913 105
  -5  -7   2 9936.75 368.926  52
  -5  -7   2 11144.7 390.561  50
  -5  -7   2 12844.2 748.536  94
  -5  -7   2 12443.7 783.688  93
  -5  -7   2 10770.2 395.185  21
  -5  -7   2 10207.4 739.333  10
  -5  -7   2 12064.8 789.311   9
  -5  -7   2 11115.3 739.715  75
  -5  -7   2 11147.0 753.778  74
  -5  -7   2 11508.6 404.689 131
  -5  -7   3 20991.4 632.957 105
  -5  -7   3 20349.3 616.808 106
  -5  -7   3 20855.3 583.762  21
  -5  -7   3 22335.2 1008.56 129
  -5  -7   3 21784.7 1055.22  93
  -5  -7   3 21629.0 1003.69  94
  -5  -7   3 18279.0 1010.95   9
  -5  -7   3 17584.7 1005.60  10
  -5  -7   3 18781.0 965.087  75
  -5  -7   3 19989.1 1002.15  74
  -5  -7   3 19693.0 569.407  50
  -5  -7   4 37545.1 940.913  21
  -5  -7   4 40539.5 1010.83 106
  -5  -7   4 41563.9 1473.79 129
  -5  -7   4 36295.7 1417.13  75
  -5  -7   4 36790.7 1431.85  74
  -5  -7   4 40909.0 994.269  54
  -5  -7   4 37441.2 934.679  50
  -5  -7   4 40628.9 1557.51  93
  -5  -7   4 42182.7 1507.74  94
  -5  -7   5 901.039 303.311 116
  -5  -7   5 1008.88 152.386  21
  -5  -7   5 437.906 260.385  94
  -5  -7   5 895.732 350.700  93
  -5  -7   5 1293.28 166.635 106
  -5  -7   5 1128.47 192.954  54
  -5  -7   5 1388.89 289.045 129
  -5  -7   6 71025.4 2119.97 129
  -5  -7   6 67175.3 1589.05 106
  -5  -7   6 67169.8 1550.85  54
  -5  -7   6 65432.8 2158.86 116
  -5  -7   6 69572.9 1572.72  20
  -5  -7   7 2236.92 331.754 129
  -5  -7   7 1752.70 177.070 106
  -5  -7   7 2119.19 361.304 116
  -5  -7   7 1746.75 192.937  20
  -5  -7   7 1712.80 189.608  54
  -5  -7   8 7314.47 313.537 106
  -5  -7   8 8004.09 607.055 116
  -5  -7   8 7787.91 314.716  20
  -5  -7   8 7073.20 294.377  54
  -5  -7   9 3872.82 213.774 106
  -5  -7   9 3373.64 412.594 116
  -5  -7   9 3902.89 220.411  20
  -5  -7   9 3344.81 196.739  54
  -5  -7  10 8753.01 575.925 116
  -5  -7  10 9174.55 334.206 105
  -5  -7  10 8573.74 313.585 106
  -5  -7  10 8935.49 306.732  20
  -5  -7  11 5631.85 221.051  20
  -5  -7  11 5801.20 243.662 105
  -5  -7  11 5723.26 240.798  55
  -5  -7  12 2703.07 155.698 105
  -5  -7  12 2445.66 153.606  55
  -5  -7  13 2186.93 119.899  55
  -5  -6 -20 4502.98 162.917  79
  -5  -6 -20 4425.47 173.371  68
  -5  -6 -19 35213.2 797.337  79
  -5  -6 -19 33901.7 799.430  68
  -5  -6 -18 5878.82 237.760  79
  -5  -6 -18 5665.53 251.915  68
  -5  -6 -17 40988.0 973.095  79
  -5  -6 -17 40174.8 979.375  68
  -5  -6 -16 14323.6 456.379  79
  -5  -6 -16 14723.7 430.301 131
  -5  -6 -16 14343.6 466.844  68
  -5  -6 -15 10660.8 351.735 131
  -5  -6 -15 10775.1 386.302  22
  -5  -6 -15 10017.6 385.969  68
  -5  -6 -15 10319.8 375.641  79
  -5  -6 -14 468.619 160.674  68
  -5  -6 -14 722.449 111.417 131
  -5  -6 -14 461.613 119.834 103
  -5  -6 -14 383.506 125.833  79
  -5  -6 -14 384.690 134.972  22
  -5  -6 -14 530.414 134.061  27
  -5  -6 -14 532.637 136.535  56
  -5  -6 -13 11337.6 389.017 103
  -5  -6 -13 10823.8 406.318  22
  -5  -6 -13 10780.9 399.597  58
  -5  -6 -13 11683.2 408.381  56
  -5  -6 -13 10823.9 374.922 131
  -5  -6 -13 10467.1 405.606  68
  -5  -6 -13 11023.9 392.593  27
  -5  -6 -12 1112.61 145.056 103
  -5  -6 -12 959.386 175.577  58
  -5  -6 -12 1117.60 163.284  56
  -5  -6 -12 1073.39 171.587  68
  -5  -6 -12 1022.32 127.211 131
  -5  -6 -12 967.628 153.278  22
  -5  -6 -12 1037.02 150.782  27
  -5  -6 -11 10497.2 395.853  58
  -5  -6 -11 9780.81 381.175  68
  -5  -6 -11 9735.01 351.744 131
  -5  -6 -11 9817.32 385.208  22
  -5  -6 -10 5036.22 236.226 131
  -5  -6 -10 4802.97 259.317  22
  -5  -6 -10 5112.64 496.602  75
  -5  -6 -10 4536.31 471.574  74
  -5  -6 -10 4777.16 259.875  68
  -5  -6  -9 22983.8 652.447  22
  -5  -6  -9 21941.4 627.491  21
  -5  -6  -9 24735.4 634.785 131
  -5  -6  -9 22072.5 628.936  52
  -5  -6  -9 23317.1 635.166  50
  -5  -6  -9 24665.8 1072.12  75
  -5  -6  -9 24520.4 1071.68  74
  -5  -6  -8 2857.84 362.689  94
  -5  -6  -8 2631.49 381.881   9
  -5  -6  -8 2970.62 398.256  10
  -5  -6  -8 2633.17 394.003  74
  -5  -6  -8 2736.09 401.413  75
  -5  -6  -8 2237.05 191.743  21
  -5  -6  -8 2247.91 188.582  22
  -5  -6  -8 2625.87 170.161 131
  -5  -6  -8 2280.47 192.568  52
  -5  -6  -7 67016.0 2096.42   9
  -5  -6  -7 62032.8 2038.35  10
  -5  -6  -7 63647.5 1931.56  94
  -5  -6  -7 63775.3 1446.75  27
  -5  -6  -7 67416.4 1465.45  56
  -5  -6  -7 59853.0 1977.84  75
  -5  -6  -7 60877.2 1978.95  74
  -5  -6  -7 59693.7 1419.42  52
  -5  -6  -7 61574.0 1428.76  50
  -5  -6  -7 65437.3 1416.27 131
  -5  -6  -7 59094.0 1418.16  22
  -5  -6  -7 60185.8 1421.85  21
  -5  -6  -6 6615.72 303.805  21
  -5  -6  -6 7246.39 309.984  27
  -5  -6  -6 7406.92 325.241  58
  -5  -6  -6 7056.03 310.839  56
  -5  -6  -6 7603.67 610.239  10
  -5  -6  -6 7910.16 617.064   9
  -5  -6  -6 6352.48 514.509  94
  -5  -6  -6 6816.96 272.903 131
  -5  -6  -6 7280.06 313.435  52
  -5  -6  -6 6436.96 307.846  50
  -5  -6  -5 44172.0 1606.81   9
  -5  -6  -5 44135.1 1612.53  10
  -5  -6  -5 43789.7 1470.78  94
  -5  -6  -5 43397.7 1052.23  27
  -5  -6  -5 43658.2 1055.46  58
  -5  -6  -5 43430.2 1057.23  56
  -5  -6  -5 43341.0 1024.02 131
  -5  -6  -4 33861.9 1232.20  94
  -5  -6  -4 35793.4 849.512  27
  -5  -6  -4 32004.3 837.694  56
  -5  -6  -4 33238.0 845.165  58
  -5  -6  -4 32414.9 818.482 131
  -5  -6  -3 19065.0 883.585  94
  -5  -6  -3 19285.0 563.804  58
  -5  -6  -3 18905.6 560.526  56
  -5  -6  -3 18985.5 551.354 131
  -5  -6  -2 28112.9 734.386  27
  -5  -6  -2 27225.4 737.058 131
  -5  -6  -2 34106.8 792.272  52
  -5  -6  -2 36390.7 804.344  50
  -5  -6  -2 27646.7 744.069  58
  -5  -6  -2 26688.8 735.580  56
  -5  -6  -2 27330.0 1093.22  94
  -5  -6  -2 28697.4 1236.99  10
  -5  -6  -2 30413.9 1259.58   9
  -5  -6  -1 8274.54 335.181  52
  -5  -6  -1 8732.34 346.213  50
  -5  -6  -1 6244.69 276.900 131
  -5  -6  -1 9367.18 355.020  21
  -5  -6  -1 6849.59 300.984  58
  -5  -6  -1 7186.93 527.934  94
  -5  -6  -1 6797.25 593.206   9
  -5  -6  -1 6737.14 589.354  10
  -5  -6   0 60957.7 1455.94  52
  -5  -6   0 63059.3 1468.00  50
  -5  -6   0 67397.4 1474.91 131
  -5  -6   0 64137.0 1479.40  21
  -5  -6   0 65369.2 1491.50 106
  -5  -6   0 71499.0 2120.34  10
  -5  -6   0 70634.8 2104.48   9
  -5  -6   0 66006.6 1928.45  94
  -5  -6   0 71017.1 2053.11  93
  -5  -6   1 1592.45 192.003  21
  -5  -6   1 1153.81 301.705   9
  -5  -6   1 1829.73 164.865 106
  -5  -6   1 1635.69 304.273 129
  -5  -6   1 1483.84 339.036  93
  -5  -6   1 1325.12 275.562  94
  -5  -6   1 1088.41 292.569  10
  -5  -6   1 1292.08 166.375  52
  -5  -6   1 1311.70 177.693  50
  -5  -6   2 16520.3 871.766 116
  -5  -6   2 15471.0 476.062  52
  -5  -6   2 16455.5 491.730  50
  -5  -6   2 17292.4 504.877  21
  -5  -6   2 16203.1 867.432  75
  -5  -6   2 15779.2 862.327  74
  -5  -6   2 16704.3 810.928 129
  -5  -6   2 16892.4 828.671  94
  -5  -6   2 18857.7 953.053  93
  -5  -6   2 16935.8 899.047   9
  -5  -6   2 17823.8 912.852  10
  -5  -6   2 16837.3 520.035 106
  -5  -6   3 9070.70 611.044  94
  -5  -6   3 9616.21 710.661  93
  -5  -6   3 9633.50 671.905 116
  -5  -6   3 9200.51 338.126  50
  -5  -6   3 9956.05 623.320 129
  -5  -6   3 9241.09 648.992  74
  -5  -6   3 9536.07 645.772  75
  -5  -6   3 9860.03 371.568 106
  -5  -6   3 9593.61 345.509  21
  -5  -6   4 1127.64 269.219  94
  -5  -6   4 1104.58 364.135  93
  -5  -6   4 1378.76 314.017 116
  -5  -6   4 1133.68 153.583  50
  -5  -6   4 1245.56 299.941  39
  -5  -6   4 1122.84 143.748 106
  -5  -6   4 1291.84 154.252  21
  -5  -6   4 1085.65 182.912  54
  -5  -6   4 1302.89 297.534  74
  -5  -6   4 1294.89 315.578  75
  -5  -6   4 1131.02 254.699 129
  -5  -6   5 15424.9 891.487 116
  -5  -6   5 18367.4 883.281  94
  -5  -6   5 16968.0 846.622  39
  -5  -6   5 17317.4 860.901  38
  -5  -6   5 17283.4 543.271 106
  -5  -6   5 16381.3 546.567 105
  -5  -6   5 20222.5 1066.53  93
  -5  -6   5 16862.1 527.172  54
  -5  -6   5 13681.8 803.877  75
  -5  -6   5 16360.4 842.540  74
  -5  -6   5 17898.7 874.194 129
  -5  -6   6 5856.81 303.033 105
  -5  -6   6 5997.71 294.183 106
  -5  -6   6 6540.45 524.155  94
  -5  -6   6 6609.11 538.887  39
  -5  -6   6 5981.55 526.210  38
  -5  -6   6 6461.58 653.245  93
  -5  -6   6 5864.92 297.988  20
  -5  -6   6 5321.26 530.990 116
  -5  -6   6 5587.58 289.268  54
  -5  -6   6 6445.92 521.790 129
  -5  -6   7 625.011 308.683  38
  -5  -6   7 828.860 291.756  39
  -5  -6   7 1313.76 408.459  93
  -5  -6   7 787.989 158.826 105
  -5  -6   7 1076.62 151.918 106
  -5  -6   7 694.506 163.830  20
  -5  -6   7 907.396 301.292 116
  -5  -6   7 716.683 163.723  54
  -5  -6   7 796.279 256.459 129
  -5  -6   8 2140.63 396.717  38
  -5  -6   8 2680.11 397.672 116
  -5  -6   8 2434.14 213.026 105
  -5  -6   8 2471.53 194.395 106
  -5  -6   8 2440.39 453.168  93
  -5  -6   8 2080.05 192.429  54
  -5  -6   8 2752.38 353.620 129
  -5  -6   8 1917.13 196.189  20
  -5  -6   9 2845.30 392.532 116
  -5  -6   9 2848.53 200.004 106
  -5  -6   9 2575.43 209.238 105
  -5  -6   9 2656.04 198.480  54
  -5  -6   9 2840.98 205.494  20
  -5  -6  10 15597.3 503.234 105
  -5  -6  10 16292.0 492.707 106
  -5  -6  10 14858.8 819.325 116
  -5  -6  10 16368.3 478.437  20
  -5  -6  11 6431.19 513.680 116
  -5  -6  11 6807.87 289.031 105
  -5  -6  12 16083.0 745.236 116
  -5  -6  12 15886.4 458.048 105
  -5  -6  12 14990.8 449.664  55
  -5  -6  13 8697.35 290.164  55
  -5  -6  14 2017.92 125.894  55
  -5  -5 -20 5434.02 215.470  68
  -5  -5 -19 25446.4 642.179  79
  -5  -5 -19 26023.3 656.871  68
  -5  -5 -19 25697.5 638.507  22
  -5  -5 -18 7181.71 279.742  79
  -5  -5 -18 7067.64 298.866  68
  -5  -5 -17 29850.0 763.313  79
  -5  -5 -17 28574.4 772.414  68
  -5  -5 -16 6376.04 288.395  79
  -5  -5 -16 6199.09 305.332  68
  -5  -5 -15 23674.7 617.086 131
  -5  -5 -15 22858.6 663.741  68
  -5  -5 -15 23271.8 649.460  79
  -5  -5 -14 456.470 131.773  79
  -5  -5 -14 486.919 106.269 131
  -5  -5 -14 453.335 127.000  27
  -5  -5 -14 450.393 133.028  56
  -5  -5 -14 718.595 275.651  76
  -5  -5 -14 401.601 160.167  68
  -5  -5 -13 21007.6 634.681  22
  -5  -5 -13 20999.4 626.896  79
  -5  -5 -13 21161.7 610.870  27
  -5  -5 -13 22255.9 621.566  58
  -5  -5 -13 22053.4 626.018  56
  -5  -5 -13 21454.6 597.493 131
  -5  -5 -13 20748.3 1044.61  76
  -5  -5 -13 20848.7 639.266  68
  -5  -5 -12 6710.34 311.686  22
  -5  -5 -12 6859.62 281.371 131
  -5  -5 -12 6770.53 300.527  27
  -5  -5 -12 7160.25 315.858  58
  -5  -5 -12 6918.24 307.778  56
  -5  -5 -12 6671.05 592.293  76
  -5  -5 -12 7052.18 325.814  68
  -5  -5 -11 28282.6 767.746  22
  -5  -5 -11 27522.2 715.101  80
  -5  -5 -11 28343.1 730.822 131
  -5  -5 -11 27494.6 763.976  68
  -5  -5 -11 27766.0 750.716  27
  -5  -5 -11 28236.4 759.169  58
  -5  -5 -11 29199.2 768.130  56
  -5  -5 -10 9593.70 332.404 131
  -5  -5 -10 8963.75 358.080  68
  -5  -5 -10 9558.98 363.435  22
  -5  -5 -10 8876.12 605.379  74
  -5  -5 -10 9082.08 602.341  75
  -5  -5 -10 9499.40 368.786  58
  -5  -5  -9 24995.0 682.980  22
  -5  -5  -9 25714.1 1056.15  74
  -5  -5  -9 24399.9 1045.18  75
  -5  -5  -9 24650.8 647.788 131
  -5  -5  -8 11129.5 349.516 131
  -5  -5  -8 11171.7 379.171  68
  -5  -5  -8 10339.8 357.439  52
  -5  -5  -8 10941.0 365.216  50
  -5  -5  -8 11551.7 384.065  22
  -5  -5  -8 10792.9 675.583  75
  -5  -5  -8 11510.3 686.533  74
  -5  -5  -7 10246.9 352.524  22
  -5  -5  -7 9509.33 344.029  21
  -5  -5  -7 9974.02 594.428  94
  -5  -5  -7 9486.10 626.034  75
  -5  -5  -7 9542.95 636.587  74
  -5  -5  -7 9307.25 336.359  52
  -5  -5  -7 9540.65 343.902  50
  -5  -5  -7 10053.0 322.166 131
  -5  -5  -7 10094.1 357.570  27
  -5  -5  -6 23091.3 1044.40   9
  -5  -5  -6 24292.2 1063.92  10
  -5  -5  -6 21058.9 604.823  21
  -5  -5  -6 22420.3 915.289  94
  -5  -5  -6 22643.9 987.448  74
  -5  -5  -6 23393.7 1002.21  75
  -5  -5  -6 24608.7 634.854  56
  -5  -5  -6 21943.3 605.604  52
  -5  -5  -6 21742.3 609.379  50
  -5  -5  -6 23059.0 585.670 131
  -5  -5  -6 23605.1 626.367  27
  -5  -5  -5 13177.6 746.952   9
  -5  -5  -5 14338.4 779.528  10
  -5  -5  -5 12046.6 401.775  21
  -5  -5  -5 12631.2 642.368  94
  -5  -5  -5 12275.8 715.854  75
  -5  -5  -5 11786.5 706.868  74
  -5  -5  -5 13314.3 414.783  58
  -5  -5  -5 13632.7 419.932  56
  -5  -5  -5 11597.6 401.359  50
  -5  -5  -5 12933.3 410.803  27
  -5  -5  -5 12530.2 373.070 131
  -5  -5  -4 9381.41 541.952  94
  -5  -5  -4 10015.0 344.516  27
  -5  -5  -4 9446.93 342.980  58
  -5  -5  -4 9747.32 340.193  56
  -5  -5  -4 9616.70 309.416 131
  -5  -5  -3 24426.8 642.822  58
  -5  -5  -3 24462.5 644.663  56
  -5  -5  -3 23843.4 913.012  94
  -5  -5  -3 24617.4 616.434 131
  -5  -5  -2 48555.6 1157.38 131
  -5  -5  -2 59806.0 1215.03  52
  -5  -5  -2 48914.7 1207.69  54
  -5  -5  -2 51123.0 1182.11  58
  -5  -5  -2 50516.5 1181.39  56
  -5  -5  -2 49103.0 1504.37  94
  -5  -5  -2 55759.1 1730.65  10
  -5  -5  -2 56391.3 1731.77   9
  -5  -5  -1 694.097 278.774  10
  -5  -5  -1 3893.19 263.576  50
  -5  -5  -1 537.271 119.774 131
  -5  -5  -1 462.085 120.397 106
  -5  -5  -1 727.018 170.577  20
  -5  -5  -1 1151.06 171.490  58
  -5  -5  -1 419.319 246.802  93
  -5  -5  -1 824.177 299.610   9
  -5  -5   0 41471.9 957.906 131
  -5  -5   0 40678.1 978.602 106
  -5  -5   0 41688.2 995.178 105
  -5  -5   0 41811.0 998.825  20
  -5  -5   0 39520.5 975.411  21
  -5  -5   0 41856.5 1416.56  75
  -5  -5   0 42922.8 1427.86  74
  -5  -5   0 41879.5 1297.58  94
  -5  -5   0 43797.0 1450.94  93
  -5  -5   0 46267.6 1501.91  10
  -5  -5   0 45142.2 1485.09   9
  -5  -5   0 38436.6 958.815  52
  -5  -5   0 39300.1 967.455  50
  -5  -5   1 1699.43 304.360  10
  -5  -5   1 2017.55 266.923 129
  -5  -5   1 1715.85 288.000 116
  -5  -5   1 1541.94 171.916  21
  -5  -5   1 1439.26 295.124   9
  -5  -5   1 1602.40 315.976  74
  -5  -5   1 1856.39 327.406  75
  -5  -5   1 1942.40 340.618  93
  -5  -5   1 1731.00 244.749  94
  -5  -5   1 1729.26 144.952 106
  -5  -5   1 1731.55 161.387 105
  -5  -5   1 1494.85 160.934  50
  -5  -5   1 1446.59 156.208  52
  -5  -5   2 25357.3 957.717 129
  -5  -5   2 27180.9 983.581  94
  -5  -5   2 26977.9 1134.99  93
  -5  -5   2 25012.7 657.547  21
  -5  -5   2 24087.8 647.353  50
  -5  -5   2 25014.1 686.943 105
  -5  -5   2 25430.2 676.008 106
  -5  -5   2 25870.1 1048.06  75
  -5  -5   2 25504.8 1053.84  74
  -5  -5   2 25451.3 1050.22 116
  -5  -5   2 26458.3 941.329  38
  -5  -5   3 5356.34 443.144  39
  -5  -5   3 5702.25 533.078  93
  -5  -5   3 5006.43 408.272  94
  -5  -5   3 5002.23 262.598  54
  -5  -5   3 5046.56 411.643 129
  -5  -5   3 4277.31 426.791  75
  -5  -5   3 5288.31 474.041  74
  -5  -5   3 4970.50 255.015 105
  -5  -5   3 5177.16 242.984 106
  -5  -5   3 4599.86 440.516 116
  -5  -5   4 34169.6 1217.86  38
  -5  -5   4 33400.7 1182.37  94
  -5  -5   4 33550.4 857.815  54
  -5  -5   4 35453.9 1213.35 129
  -5  -5   4 32466.2 1212.56  75
  -5  -5   4 32307.9 1218.51  74
  -5  -5   4 35740.5 1412.21  93
  -5  -5   4 32728.9 1285.72 116
  -5  -5   4 34116.8 880.067 105
  -5  -5   4 33959.2 865.464 106
  -5  -5   5 6935.27 316.049 105
  -5  -5   5 7254.14 305.640 106
  -5  -5   5 7630.97 647.965  93
  -5  -5   5 7239.89 314.190  54
  -5  -5   5 8163.64 532.453 129
  -5  -5   5 6847.11 524.108  74
  -5  -5   5 6606.36 514.194  75
  -5  -5   5 6910.83 312.671  20
  -5  -5   5 7028.56 491.357  94
  -5  -5   5 6706.50 561.139 116
  -5  -5   6 50039.0 1217.08 106
  -5  -5   6 50355.1 1233.44 105
  -5  -5   6 49176.5 1720.04 116
  -5  -5   6 52836.0 1662.28  39
  -5  -5   6 51143.9 1597.74  94
  -5  -5   6 53750.6 1875.58  93
  -5  -5   6 48835.3 1591.12 129
  -5  -5   6 51718.8 1217.64  20
  -5  -5   6 50020.8 1196.61  54
  -5  -5   6 50664.9 1250.46 104
  -5  -5   7 3062.59 248.133 104
  -5  -5   7 2636.24 508.286  93
  -5  -5   7 2961.27 355.440 129
  -5  -5   7 3062.91 421.248 116
  -5  -5   7 3252.32 231.564  20
  -5  -5   7 3272.68 430.265  38
  -5  -5   7 3480.15 449.275  39
  -5  -5   7 3321.03 229.393 105
  -5  -5   7 3284.56 230.787  54
  -5  -5   8 53416.4 1325.52 104
  -5  -5   8 55181.0 1714.07 129
  -5  -5   8 53859.8 1266.47  20
  -5  -5   8 54052.1 1301.04 105
  -5  -5   8 54213.2 1845.42 116
  -5  -5   8 56880.7 1997.48  93
  -5  -5   8 51620.2 1246.22  54
  -5  -5   9 4189.47 243.972  54
  -5  -5   9 4330.16 250.335  20
  -5  -5   9 4453.81 258.928 105
  -5  -5   9 4420.72 474.969 116
  -5  -5   9 4495.17 584.316  93
  -5  -5   9 4634.41 294.380 104
  -5  -5  10 6034.54 313.993 104
  -5  -5  10 4639.31 520.961 132
  -5  -5  10 5826.11 269.647  20
  -5  -5  10 5738.76 282.127 105
  -5  -5  10 5209.43 507.187 116
  -5  -5  10 5388.02 603.955  93
  -5  -5  10 5088.93 246.372  54
  -5  -5  11 14842.2 483.597  55
  -5  -5  11 14949.9 449.235  20
  -5  -5  11 16061.8 489.687 105
  -5  -5  11 15455.8 808.755 116
  -5  -5  11 14692.4 506.227 104
  -5  -5  11 14696.5 850.953 132
  -5  -5  12 8196.24 597.271 132
  -5  -5  12 8848.93 324.340 105
  -5  -5  12 8248.03 552.603 116
  -5  -5  12 8484.63 351.475 104
  -5  -5  12 8252.49 321.975  55
  -5  -5  13 20437.3 912.393 132
  -5  -5  13 20094.4 543.658  55
  -5  -5  14 484.332 111.959  55
  -5  -5  15 2948.51 136.882  55
  -5  -5  15 3408.11 158.747  63
  -5  -4 -20 5163.59 187.063  78
  -5  -4 -19 31474.3 748.397  78
  -5  -4 -19 31535.9 742.533  91
  -5  -4 -18 1057.52 134.254  22
  -5  -4 -18 1179.13 153.760  91
  -5  -4 -18 962.372 125.700  78
  -5  -4 -18 1180.14 145.060  79
  -5  -4 -17 35731.2 909.090  68
  -5  -4 -17 36062.4 891.263  22
  -5  -4 -17 34133.2 879.581  91
  -5  -4 -17 34462.2 863.459  78
  -5  -4 -17 35612.0 892.294  79
  -5  -4 -16 630.317 138.303  22
  -5  -4 -16 703.741 161.312  91
  -5  -4 -16 690.269 168.586  68
  -5  -4 -16 612.778 123.343  78
  -5  -4 -16 596.254 133.478  79
  -5  -4 -15 30621.4 775.275  78
  -5  -4 -15 30845.9 805.272  79
  -5  -4 -15 30210.2 807.920  91
  -5  -4 -15 28226.6 1197.29  76
  -5  -4 -15 31088.2 824.722  68
  -5  -4 -14 5985.37 255.432 131
  -5  -4 -14 5479.71 264.815  27
  -5  -4 -14 5714.48 300.944  91
  -5  -4 -14 5672.73 525.623  76
  -5  -4 -14 5790.50 308.763  68
  -5  -4 -14 5347.85 257.005  78
  -5  -4 -14 6009.53 289.250  79
  -5  -4 -13 20770.4 594.466 103
  -5  -4 -13 21059.9 573.723 131
  -5  -4 -13 18965.1 583.916  27
  -5  -4 -13 21274.5 634.261  91
  -5  -4 -13 20359.5 588.259  58
  -5  -4 -13 21008.1 602.842  56
  -5  -4 -13 20679.9 629.982  68
  -5  -4 -13 20409.9 611.164  79
  -5  -4 -13 20737.3 1004.75  76
  -5  -4 -12 22696.1 635.803 103
  -5  -4 -12 22420.2 613.687 131
  -5  -4 -12 21927.0 639.267  27
  -5  -4 -12 22951.2 1068.62  76
  -5  -4 -12 23037.2 613.505  80
  -5  -4 -12 23012.5 657.685  79
  -5  -4 -12 23075.0 673.371  68
  -5  -4 -12 23494.9 645.017  58
  -5  -4 -12 24362.1 662.131  56
  -5  -4 -11 7635.33 313.919  58
  -5  -4 -11 7666.79 311.468  56
  -5  -4 -11 7167.20 293.666 103
  -5  -4 -11 7857.72 320.657  22
  -5  -4 -11 7421.28 327.503  68
  -5  -4 -11 7230.69 328.644  91
  -5  -4 -11 7237.46 306.171  27
  -5  -4 -11 7021.98 307.731  79
  -5  -4 -11 7280.94 289.253  80
  -5  -4 -11 7252.65 280.098 131
  -5  -4 -10 12556.4 419.373  27
  -5  -4 -10 12244.5 425.096  22
  -5  -4 -10 13035.6 425.553  58
  -5  -4 -10 13651.6 434.396  56
  -5  -4 -10 12778.8 433.663  68
  -5  -4 -10 13122.8 441.674  91
  -5  -4 -10 12130.3 400.008 103
  -5  -4 -10 12692.8 391.494 131
  -5  -4  -9 6826.50 292.134  58
  -5  -4  -9 6968.11 290.256  56
  -5  -4  -9 6542.84 296.329  68
  -5  -4  -9 6486.80 250.071 131
  -5  -4  -9 6650.52 264.705 103
  -5  -4  -9 7051.25 291.714  22
  -5  -4  -9 7339.67 530.250  74
  -5  -4  -9 6421.62 499.902  75
  -5  -4  -8 232.318 218.857  74
  -5  -4  -8 501.532 224.978  75
  -5  -4  -8 438.417 81.7404 131
  -5  -4  -8 567.430 115.783  22
  -5  -4  -8 313.151 135.465  58
  -5  -4  -8 551.940 135.082  68
  -5  -4  -7 10186.7 609.472  75
  -5  -4  -7 9085.09 595.453  74
  -5  -4  -7 9705.26 336.469  22
  -5  -4  -7 9410.69 297.506 131
  -5  -4  -6 5223.98 442.014  75
  -5  -4  -6 6008.88 477.300  74
  -5  -4  -6 5529.89 394.303  94
  -5  -4  -6 5711.84 244.700  27
  -5  -4  -6 5292.28 202.052 131
  -5  -4  -5 2393.12 130.067 131
  -5  -4  -5 2282.24 259.749  94
  -5  -4  -5 2057.66 322.570  74
  -5  -4  -4 41804.8 1213.29  94
  -5  -4  -4 39165.3 891.656 131
  -5  -4  -3 3041.73 290.819  94
  -5  -4  -2 137036. 3327.06  75
  -5  -4  -2 133332. 3321.10  74
  -5  -4  -2 136095. 3124.33  94
  -5  -4  -1 1851.95 386.890  74
  -5  -4  -1 2074.80 386.792  75
  -5  -4  -1 2528.08 313.011  94
  -5  -4  -1 1933.16 324.478  93
  -5  -4   0 82558.7 2029.67  94
  -5  -4   0 82005.6 2258.18  93
  -5  -4   0 83057.9 2222.56  75
  -5  -4   0 82071.3 2224.57  74
  -5  -4   0 79186.5 1785.54 105
  -5  -4   0 79649.2 1771.49 106
  -5  -4   0 86563.1 1787.56 122
  -5  -4   1 2843.90 264.302  94
  -5  -4   1 3293.34 382.161  93
  -5  -4   1 3183.58 274.620 129
  -5  -4   1 2718.83 362.186  74
  -5  -4   1 2629.30 358.061  75
  -5  -4   1 2885.73 168.005 106
  -5  -4   1 3023.22 183.315 105
  -5  -4   1 2999.67 326.448 116
  -5  -4   1 3283.35 174.366 122
  -5  -4   2 65653.3 1728.17  94
  -5  -4   2 70962.0 2040.77  93
  -5  -4   2 64559.7 1729.67 129
  -5  -4   2 66606.3 1893.77  75
  -5  -4   2 65246.7 1912.91  74
  -5  -4   2 64420.2 1473.49 106
  -5  -4   2 64778.3 1488.73 105
  -5  -4   2 71056.4 1489.12 122
  -5  -4   2 64803.6 1884.58 116
  -5  -4   3 17807.8 533.791  54
  -5  -4   3 19506.1 846.482 116
  -5  -4   3 18263.8 522.602 106
  -5  -4   3 18591.2 537.356 105
  -5  -4   3 18963.8 851.870  74
  -5  -4   3 18589.8 833.306  75
  -5  -4   3 18401.6 727.352 129
  -5  -4   3 19814.2 892.611 132
  -5  -4   3 18283.8 713.250  94
  -5  -4   3 20601.0 953.136  93
  -5  -4   3 21160.8 540.509 122
  -5  -4   4 32541.4 1207.27 116
  -5  -4   4 35780.8 1341.66  93
  -5  -4   4 36151.7 845.513 122
  -5  -4   4 34124.3 1097.91 129
  -5  -4   4 31394.5 1245.35 132
  -5  -4   4 33741.2 866.543 104
  -5  -4   4 32508.9 1058.58  94
  -5  -4   4 34066.3 1185.25  75
  -5  -4   4 35596.7 1204.31  74
  -5  -4   4 32858.8 844.067 105
  -5  -4   4 32770.4 826.865 106
  -5  -4   4 32104.1 832.987  54
  -5  -4   4 33494.4 847.931  20
  -5  -4   5 17198.2 829.478 116
  -5  -4   5 17023.6 912.398  93
  -5  -4   5 17406.0 506.521 122
  -5  -4   5 16365.1 500.954  54
  -5  -4   5 16358.2 715.852 129
  -5  -4   5 16694.0 868.591 132
  -5  -4   5 17169.8 703.948  94
  -5  -4   5 17257.2 537.921 104
  -5  -4   5 17035.2 512.033  20
  -5  -4   5 16147.9 506.508 105
  -5  -4   5 19129.9 825.788  75
  -5  -4   5 17112.3 785.212  74
  -5  -4   6 6734.19 560.245 132
  -5  -4   6 7017.40 462.743 129
  -5  -4   6 6975.42 614.476  93
  -5  -4   6 6271.93 468.364  74
  -5  -4   6 6660.81 475.822  75
  -5  -4   6 6591.36 317.005 104
  -5  -4   6 6008.57 504.751 116
  -5  -4   6 7042.52 300.920  20
  -5  -4   6 6960.24 297.803 105
  -5  -4   6 6675.93 294.318  54
  -5  -4   7 5786.33 586.735  93
  -5  -4   7 5404.52 518.930 132
  -5  -4   7 5134.13 289.052 104
  -5  -4   7 4826.14 457.727 116
  -5  -4   7 5137.31 267.277  20
  -5  -4   7 5125.70 264.230 105
  -5  -4   7 5201.69 262.880  54
  -5  -4   8 39187.4 1557.03  93
  -5  -4   8 34890.4 1443.82 132
  -5  -4   8 37127.8 991.785 104
  -5  -4   8 37272.5 1394.12 116
  -5  -4   8 39480.8 947.915  20
  -5  -4   8 37925.2 961.535 105
  -5  -4   8 36861.3 926.419  54
  -5  -4   9 16963.6 989.568  93
  -5  -4   9 15580.0 917.144 132
  -5  -4   9 16588.7 562.412 104
  -5  -4   9 17516.4 888.668 116
  -5  -4   9 17034.8 512.891  20
  -5  -4   9 16977.8 529.422 105
  -5  -4   9 15608.2 489.589  54
  -5  -4  10 24148.7 1148.33 132
  -5  -4  10 25054.8 724.657 104
  -5  -4  10 24432.4 683.246 105
  -5  -4  10 24306.2 1072.99 116
  -5  -4  10 23857.5 655.313  20
  -5  -4  10 26866.7 1256.65  93
  -5  -4  11 17247.6 518.905 105
  -5  -4  11 17489.8 858.667 116
  -5  -4  11 15979.9 892.772 132
  -5  -4  11 16603.7 485.536  20
  -5  -4  11 16871.2 528.859  55
  -5  -4  12 991.502 284.841 132
  -5  -4  12 1072.06 153.247  55
  -5  -4  12 1075.66 144.173 105
  -5  -4  13 16797.3 834.154 132
  -5  -4  13 15857.1 474.467  55
  -5  -4  14 503.931 215.584 132
  -5  -4  14 490.038 125.353  55
  -5  -4  15 10035.7 306.253  63
  -5  -4  15 9035.08 282.232  55
  -5  -4  16 6897.16 217.596  63
  -5  -4  16 5562.45 176.515  55
  -5  -3 -21 16107.3 395.003  78
  -5  -3 -20 578.672 100.870  78
  -5  -3 -20 584.789 117.723  91
  -5  -3 -19 11732.8 364.500  78
  -5  -3 -19 11411.8 378.654  91
  -5  -3 -18-14.5438 105.771  78
  -5  -3 -18 41.9145 133.741  91
  -5  -3 -17 26639.0 742.830  91
  -5  -3 -17 27643.8 739.033  86
  -5  -3 -17 26711.9 720.867  78
  -5  -3 -17 27248.4 721.585  22
  -5  -3 -16 151.256 143.122  86
  -5  -3 -16 220.384 155.113  91
  -5  -3 -16 245.657 119.983  22
  -5  -3 -16 278.362 123.867  79
  -5  -3 -16 122.700 105.870  78
  -5  -3 -15 41787.6 1080.00  91
  -5  -3 -15 42473.7 1051.97  78
  -5  -3 -15 44343.7 1072.42  79
  -5  -3 -15 42171.6 1063.65  22
  -5  -3 -15 39076.0 1475.47  76
  -5  -3 -15 42216.3 1083.23  86
  -5  -3 -14 9732.66 401.406  86
  -5  -3 -14 9452.99 363.401  78
  -5  -3 -14 10270.1 386.141  79
  -5  -3 -14 9389.02 400.295  91
  -5  -3 -14 8893.10 347.356  27
  -5  -3 -14 9928.22 378.174  22
  -5  -3 -14 9332.14 657.729  76
  -5  -3 -13 40848.2 1495.58  76
  -5  -3 -13 42242.9 1065.33  68
  -5  -3 -13 42069.1 1071.11  91
  -5  -3 -13 42703.9 1000.10  80
  -5  -3 -13 40582.6 1029.28  78
  -5  -3 -13 42361.7 1053.17  79
  -5  -3 -13 42482.0 1085.90  86
  -5  -3 -13 40584.2 1023.35  27
  -5  -3 -12 2536.54 159.488 131
  -5  -3 -12 2275.57 211.939  91
  -5  -3 -12 2653.90 182.263  80
  -5  -3 -12 2358.17 178.233  78
  -5  -3 -12 2566.21 190.528  79
  -5  -3 -12 2625.41 368.066  76
  -5  -3 -12 2471.29 219.705  86
  -5  -3 -12 2595.42 215.086  68
  -5  -3 -12 2567.03 186.893  27
  -5  -3 -11 60778.1 1369.32 131
  -5  -3 -11 62020.8 1444.31  91
  -5  -3 -11 62991.4 1399.66  80
  -5  -3 -11 61025.3 1423.72  79
  -5  -3 -11 62906.9 1421.27  56
  -5  -3 -11 60303.7 1400.42 103
  -5  -3 -11 60649.6 1435.80  68
  -5  -3 -11 59527.4 1406.07  27
  -5  -3 -11 61987.2 1460.85  86
  -5  -3 -10 9239.86 302.570 131
  -5  -3 -10 9384.42 364.352  91
  -5  -3 -10 9075.44 332.916  80
  -5  -3 -10 9327.05 343.507  79
  -5  -3 -10 9808.18 350.981  56
  -5  -3 -10 9132.54 355.946  68
  -5  -3 -10 7889.69 506.401  75
  -5  -3 -10 7939.27 510.280  74
  -5  -3 -10 8786.30 320.065 103
  -5  -3 -10 8696.95 333.748  27
  -5  -3 -10 9653.05 375.084  86
  -5  -3  -9 54372.2 1233.12 131
  -5  -3  -9 57322.5 1307.51  91
  -5  -3  -9 54915.3 1280.67  79
  -5  -3  -9 57516.6 1295.68  22
  -5  -3  -9 55253.0 1278.58  27
  -5  -3  -9 52223.8 1251.25 103
  -5  -3  -9 54859.9 1293.65  68
  -5  -3  -9 57545.7 1779.16  76
  -5  -3  -9 57512.7 1322.87  86
  -5  -3  -9 57400.4 1291.30  56
  -5  -3  -8 45950.7 1100.77  86
  -5  -3  -8 46212.2 1075.65  22
  -5  -3  -8 46342.0 1452.79  74
  -5  -3  -8 45738.4 1506.32  76
  -5  -3  -8 46971.8 1454.12  75
  -5  -3  -8 46279.1 1066.68  58
  -5  -3  -8 47517.9 1080.48  56
  -5  -3  -8 43514.1 1016.27 131
  -5  -3  -8 45033.4 1077.74  68
  -5  -3  -8 43344.3 1035.51 103
  -5  -3  -7 47252.2 1506.69  74
  -5  -3  -7 47362.1 1482.24  75
  -5  -3  -6 19723.6 860.800  74
  -5  -3  -6 19790.1 843.844  75
  -5  -3  -5 2697.75 342.421  74
  -5  -3  -5 2952.62 348.811  75
  -5  -3  -3 3114.67 248.666  94
  -5  -3  -3 3393.87 255.205  17
  -5  -3  -2 209752. 4291.78 122
  -5  -3  -2 203509. 4442.62  94
  -5  -3  -1 3255.03 175.950 122
  -5  -3  -1 3039.96 433.705  74
  -5  -3  -1 2908.37 400.555  75
  -5  -3  -1 3473.61 279.370  94
  -5  -3   0 113755. 2403.86 122
  -5  -3   0 110684. 2510.94  94
  -5  -3   0 112817. 2816.22  74
  -5  -3   0 113241. 2802.85  75
  -5  -3   1 5784.35 238.226 122
  -5  -3   1 5991.76 461.360  74
  -5  -3   1 5440.76 441.065  75
  -5  -3   1 5299.81 279.656  94
  -5  -3   1 5767.03 227.485 105
  -5  -3   2 73650.9 1586.81 122
  -5  -3   2 70428.1 1874.95 116
  -5  -3   2 72101.8 1962.52  74
  -5  -3   2 72030.0 1948.94  75
  -5  -3   2 69235.9 1549.28 105
  -5  -3   2 68732.6 1669.51  94
  -5  -3   3 3028.59 303.803 116
  -5  -3   3 3109.84 184.476 122
  -5  -3   3 3129.19 175.369 105
  -5  -3   3 3165.52 348.237 132
  -5  -3   3 2952.26 345.254  74
  -5  -3   3 3503.53 360.202  75
  -5  -3   4 3891.43 215.240  54
  -5  -3   4 4628.40 400.692  75
  -5  -3   4 3511.08 330.187 116
  -5  -3   4 3672.41 192.272 105
  -5  -3   4 4454.73 407.441 132
  -5  -3   4 4023.94 218.324  20
  -5  -3   5 2817.80 196.639  54
  -5  -3   5 2898.35 338.710  74
  -5  -3   5 2794.43 332.240  75
  -5  -3   5 2940.87 319.341 116
  -5  -3   5 2982.13 180.544 105
  -5  -3   5 2938.25 362.701 132
  -5  -3   5 3183.80 201.241  20
  -5  -3   6 13855.5 434.512  54
  -5  -3   6 12340.4 631.162  74
  -5  -3   6 12951.4 637.862  75
  -5  -3   6 13121.0 733.519 132
  -5  -3   6 13755.6 435.561  20
  -5  -3   6 12755.5 667.510 116
  -5  -3   6 13856.8 424.600 105
  -5  -3   7 4008.44 214.966 105
  -5  -3   7 3639.50 414.671 132
  -5  -3   7 3971.35 230.261  54
  -5  -3   7 4275.70 234.470  20
  -5  -3   7 4300.48 389.954 116
  -5  -3   7 4156.27 261.074 114
  -5  -3   8 21088.1 593.274 105
  -5  -3   8 20995.0 1006.15 132
  -5  -3   8 21312.9 584.026  54
  -5  -3   8 20892.4 591.287  20
  -5  -3   8 20953.1 643.497 114
  -5  -3   8 20312.3 901.097 116
  -5  -3   9 9012.41 339.773 105
  -5  -3   9 8551.93 639.125 132
  -5  -3   9 9368.00 366.129  55
  -5  -3   9 8527.08 335.469  20
  -5  -3   9 8981.60 391.544 114
  -5  -3   9 8945.56 580.882 116
  -5  -3  10 16765.3 558.811 114
  -5  -3  10 15659.0 790.267 116
  -5  -3  10 16338.3 495.651 105
  -5  -3  10 17313.1 980.595  93
  -5  -3  10 17066.6 526.190  55
  -5  -3  10 15296.1 479.704  20
  -5  -3  10 16663.1 894.552 132
  -5  -3  11 21203.3 602.336 105
  -5  -3  11 23217.5 639.610  55
  -5  -3  11 22088.1 1044.50 132
  -5  -3  11 22882.5 1129.22  93
  -5  -3  11 21334.0 662.798 114
  -5  -3  11 21743.0 932.906 116
  -5  -3  12 198.737 149.373 114
  -5  -3  12 476.665 221.889 132
  -5  -3  12 208.735 126.649  55
  -5  -3  12 207.247 292.225  93
  -5  -3  12 119.190 251.321  17
  -5  -3  13 1183.86 164.510 104
  -5  -3  13 1283.64 148.644  55
  -5  -3  13 935.115 302.790  17
  -5  -3  13 1084.01 255.940 132
  -5  -3  14 3372.83 369.218 132
  -5  -3  14 3769.20 224.260 104
  -5  -3  14 3312.37 190.515  55
  -5  -3  15 26540.9 688.547 104
  -5  -3  15 24651.7 634.669  55
  -5  -3  16 64.0879 106.456  63
  -5  -3  16 3.98671 81.0794  55
  -5  -3  17 12969.7 335.785  53
  -5  -3  17 12309.3 325.070  63
  -5  -2 -21 18250.2 436.791  78
  -5  -2 -21 16762.8 435.210  91
  -5  -2 -20 585.743 103.045  78
  -5  -2 -20 402.407 127.085  91
  -5  -2 -19 29224.2 720.431  78
  -5  -2 -19 28306.0 731.219  91
  -5  -2 -19 26950.6 713.073  86
  -5  -2 -19 29213.6 725.755  68
  -5  -2 -18 113.243 102.959  77
  -5  -2 -18 176.319 111.366  78
  -5  -2 -18 85.3631 126.863  86
  -5  -2 -18 241.263 135.449  68
  -5  -2 -18 33.8277 141.342  91
  -5  -2 -17 36434.7 905.434  78
  -5  -2 -17 32922.8 866.308  77
  -5  -2 -17 36512.1 917.550  68
  -5  -2 -17 35872.9 915.077  86
  -5  -2 -17 35592.6 922.961  91
  -5  -2 -16 5026.19 258.251  22
  -5  -2 -16 4435.89 454.917  76
  -5  -2 -16 4595.18 250.921  77
  -5  -2 -16 4977.51 260.921  78
  -5  -2 -16 5212.28 283.691  86
  -5  -2 -16 5203.81 291.987  91
  -5  -2 -15 45597.1 1122.24  22
  -5  -2 -15 46052.6 1582.89  76
  -5  -2 -15 46081.1 1124.91  78
  -5  -2 -15 42188.0 1097.00  77
  -5  -2 -15 47433.6 1134.25  79
  -5  -2 -15 46128.4 1150.85  91
  -5  -2 -15 44866.3 1143.04  86
  -5  -2 -14 33835.6 915.733  27
  -5  -2 -14 40329.3 981.311  22
  -5  -2 -14 38691.4 1421.46  76
  -5  -2 -14 38717.0 973.955  78
  -5  -2 -14 34993.9 945.032  77
  -5  -2 -14 39947.4 984.038  79
  -5  -2 -14 39638.5 1005.37  91
  -5  -2 -14 40371.6 1009.49  86
  -5  -2 -13 31647.3 838.771  22
  -5  -2 -13 33157.7 1275.52  76
  -5  -2 -13 31747.4 863.866  91
  -5  -2 -13 32042.3 867.026  86
  -5  -2 -13 32803.4 808.049  80
  -5  -2 -13 32516.5 840.012  78
  -5  -2 -13 30776.8 826.266  77
  -5  -2 -13 33082.6 845.050  79
  -5  -2 -12 27369.9 760.878  27
  -5  -2 -12 30928.1 799.432  22
  -5  -2 -12 30282.2 767.482  80
  -5  -2 -12 30739.9 793.127  78
  -5  -2 -12 28366.5 776.111  77
  -5  -2 -12 30593.9 797.693  79
  -5  -2 -12 30302.3 823.757  86
  -5  -2 -12 29757.6 817.088  91
  -5  -2 -11 5058.76 242.628  80
  -5  -2 -11 4845.22 241.595  78
  -5  -2 -11 4628.94 243.620  79
  -5  -2 -11 4280.57 238.011  27
  -5  -2 -11 4463.37 197.534  82
  -5  -2 -11 4774.40 262.846  86
  -5  -2 -11 5096.12 274.354  91
  -5  -2 -10 16304.2 713.740  74
  -5  -2 -10 17515.3 495.230 103
  -5  -2 -10 17500.5 537.683  91
  -5  -2 -10 16876.1 511.363  27
  -5  -2 -10 17625.7 540.821  86
  -5  -2 -10 17560.3 477.774  82
  -5  -2 -10 17848.2 512.340  80
  -5  -2 -10 16944.4 501.790  78
  -5  -2 -10 17763.1 523.967  79
  -5  -2  -9 14268.6 734.622  76
  -5  -2  -9 12157.9 618.413  75
  -5  -2  -9 13008.2 396.599 103
  -5  -2  -9 12843.6 437.509  91
  -5  -2  -9 13005.2 421.330  27
  -5  -2  -9 13952.5 421.762  80
  -5  -2  -9 13565.2 424.644  79
  -5  -2  -9 13149.8 438.294  86
  -5  -2  -8 12254.5 386.264  27
  -5  -2  -8 11502.4 392.552  86
  -5  -2  -8 11281.5 349.048 103
  -5  -2  -8 11241.8 394.759  91
  -5  -2  -8 12535.8 664.896  76
  -5  -2  -8 11288.3 385.036  68
  -5  -2  -7 208.676 82.3107 103
  -5  -2  -7 334.927 209.471  75
  -5  -2  -7 283.819 189.403  76
  -5  -2  -7 232.711 204.240  74
  -5  -2  -6 3840.33 167.473 103
  -5  -2  -6 4238.68 387.769  74
  -5  -2  -6 4559.17 393.852  76
  -5  -2  -6 4243.76 380.158  75
  -5  -2  -5 1020.39 255.013  75
  -5  -2  -5 1260.26 240.562  76
  -5  -2  -5 1217.08 251.916  74
  -5  -2  -4 70287.4 1921.92  74
  -5  -2  -4 69969.5 1892.63  76
  -5  -2  -4 69107.3 1904.42  75
  -5  -2  -3 7729.17 274.489 122
  -5  -2  -3 7550.48 458.804  76
  -5  -2  -2 247474. 5369.34  17
  -5  -2  -2 251649. 5153.94 122
  -5  -2  -2 252858. 5471.82  76
  -5  -2  -1 4248.10 200.094 122
  -5  -2  -1 5313.43 428.874  74
  -5  -2  -1 4678.92 337.300  76
  -5  -2  -1 4721.33 421.236  75
  -5  -2   0 151403. 3158.70 122
  -5  -2   0 149221. 3431.81  17
  -5  -2   0 143700. 3524.69  93
  -5  -2   0 149809. 3365.36  76
  -5  -2   0 154629. 3565.96  74
  -5  -2   0 152172. 3552.95  75
  -5  -2   1 10250.4 342.756 122
  -5  -2   1 9916.14 527.251  17
  -5  -2   1 10401.6 573.886  74
  -5  -2   1 10325.6 577.739  75
  -5  -2   1 10643.7 587.833  93
  -5  -2   2 190155. 4349.43  17
  -5  -2   2 201550. 4482.64  93
  -5  -2   2 203523. 4397.17  74
  -5  -2   2 206576. 4405.72  75
  -5  -2   2 185997. 3936.02 105
  -5  -2   3 18880.2 497.925 105
  -5  -2   3 19605.4 861.698  93
  -5  -2   3 19018.1 698.411 116
  -5  -2   3 20976.6 816.691  74
  -5  -2   3 21614.7 825.683  75
  -5  -2   3 18896.2 774.162 132
  -5  -2   4 53418.0 1189.30 105
  -5  -2   4 52122.9 1234.91 104
  -5  -2   4 55175.1 1675.20  93
  -5  -2   4 55056.9 1469.38 116
  -5  -2   4 55874.4 1588.66 132
  -5  -2   4 56456.3 1570.96  74
  -5  -2   5 55629.0 1748.36  93
  -5  -2   5 54007.5 1293.56 104
  -5  -2   5 55386.8 1278.80  54
  -5  -2   5 56943.7 1285.99 126
  -5  -2   5 55454.1 1655.11 132
  -5  -2   5 57669.2 1286.53  20
  -5  -2   6 8161.06 546.240 132
  -5  -2   6 8689.52 618.748  93
  -5  -2   6 8658.19 482.421 116
  -5  -2   6 8403.51 341.189 104
  -5  -2   6 8410.75 502.713  75
  -5  -2   6 8860.85 330.662  20
  -5  -2   6 8700.95 327.075  54
  -5  -2   7 98969.4 2113.83  55
  -5  -2   7 97340.3 2693.36  93
  -5  -2   7 96419.3 2415.82 116
  -5  -2   7 92512.8 2111.01 104
  -5  -2   7 94531.5 2557.65 132
  -5  -2   7 95108.5 2077.70  20
  -5  -2   8 482.490 268.299  93
  -5  -2   8 301.572 102.411 105
  -5  -2   8 266.678 169.156 116
  -5  -2   8 269.037 150.288 104
  -5  -2   8 493.050 199.987 132
  -5  -2   8 151.132 129.121  55
  -5  -2   9 31935.6 833.920  55
  -5  -2   9 31690.4 1311.80  93
  -5  -2   9 30597.0 773.248 105
  -5  -2   9 30856.4 1088.01 116
  -5  -2   9 31536.0 840.854 104
  -5  -2   9 31459.7 1249.70  17
  -5  -2   9 30876.4 1211.30 132
  -5  -2  10 389.162 144.232  55
  -5  -2  10 508.269 109.376 105
  -5  -2  10 511.965 151.738 104
  -5  -2  10 377.285 302.290  93
  -5  -2  10 762.040 299.376  17
  -5  -2  10 702.369 242.575 132
  -5  -2  11 22532.0 1040.60  17
  -5  -2  11 21338.9 652.345 104
  -5  -2  11 24057.7 1137.16  93
  -5  -2  11 22677.3 1019.33 132
  -5  -2  11 22763.0 638.554  55
  -5  -2  12 1907.10 367.870  17
  -5  -2  12 1647.77 183.653 104
  -5  -2  12 2124.35 386.163  93
  -5  -2  12 1821.94 315.944 132
  -5  -2  12 1364.69 162.612  55
  -5  -2  13 3157.63 219.947 104
  -5  -2  13 3068.56 361.698 132
  -5  -2  13 2846.61 196.962  55
  -5  -2  13 2630.98 401.801  17
  -5  -2  14 3100.37 191.008  55
  -5  -2  14 3255.55 216.527 104
  -5  -2  14 3781.57 215.964  63
  -5  -2  15 28364.8 702.400  29
  -5  -2  15 28020.3 708.118 104
  -5  -2  15 27983.8 688.398  63
  -5  -2  16 83.9096 107.724  53
  -5  -2  16-13.8640 123.267  29
  -5  -2  16 85.5287 117.270  63
  -5  -2  16 33.8035 83.4720  55
  -5  -2  17 11558.5 327.431  29
  -5  -2  17 11047.4 312.978  63
  -5  -2  17 11553.5 323.016  53
  -5  -1 -21 14039.3 349.950  78
  -5  -1 -21 12434.6 349.946  91
  -5  -1 -20 1987.15 138.601  79
  -5  -1 -20 1776.29 121.649  77
  -5  -1 -20 2517.84 147.047  78
  -5  -1 -20 2366.03 164.391  91
  -5  -1 -19 16242.7 470.246  77
  -5  -1 -19 17136.5 509.256  91
  -5  -1 -19 17771.2 498.021  86
  -5  -1 -18 2230.06 174.267  78
  -5  -1 -18 2429.30 175.248  77
  -5  -1 -18 2175.01 195.069  91
  -5  -1 -18 2178.81 176.297  90
  -5  -1 -18 2297.73 185.507  86
  -5  -1 -17 28139.2 776.417  91
  -5  -1 -17 30000.6 767.317  68
  -5  -1 -17 29068.6 765.796  78
  -5  -1 -17 27015.8 741.771  77
  -5  -1 -17 27672.6 763.459  86
  -5  -1 -16 7981.76 356.896  91
  -5  -1 -16 8299.38 345.594  68
  -5  -1 -16 7811.99 343.344  86
  -5  -1 -16 7853.93 333.597  78
  -5  -1 -16 7940.33 336.625  77
  -5  -1 -15 17845.6 549.288  78
  -5  -1 -15 17324.2 547.856  77
  -5  -1 -15 16851.4 539.437  92
  -5  -1 -15 16881.2 566.797  91
  -5  -1 -15 17343.9 889.240  76
  -5  -1 -15 17670.4 559.312  68
  -5  -1 -15 17199.1 559.611  86
  -5  -1 -14 7093.80 318.077  78
  -5  -1 -14 7353.79 321.813  79
  -5  -1 -14 7081.33 318.065  77
  -5  -1 -14 7112.79 337.839  92
  -5  -1 -14 7021.43 338.823  91
  -5  -1 -14 7020.98 557.372  76
  -5  -1 -14 6826.14 328.017  68
  -5  -1 -14 6823.48 330.711  86
  -5  -1 -14 6786.80 274.176  82
  -5  -1 -13 25543.2 728.197  78
  -5  -1 -13 27823.6 742.578  79
  -5  -1 -13 25927.2 730.946  77
  -5  -1 -13 25799.7 738.890  68
  -5  -1 -13 24975.8 708.422  92
  -5  -1 -13 26958.2 757.123  91
  -5  -1 -13 25583.8 1113.17  76
  -5  -1 -13 24765.2 707.547  83
  -5  -1 -13 26467.5 748.024  86
  -5  -1 -13 27102.4 691.249  82
  -5  -1 -12 5334.89 267.873  22
  -5  -1 -12 4743.08 238.232  83
  -5  -1 -12 5348.84 228.394  82
  -5  -1 -12 4707.78 271.599  91
  -5  -1 -12 4619.93 266.435  68
  -5  -1 -12 4703.55 247.331  80
  -5  -1 -12 4931.73 255.996  78
  -5  -1 -12 4936.44 259.582  79
  -5  -1 -12 4634.58 254.721  77
  -5  -1 -11 21623.7 614.052  78
  -5  -1 -11 21865.4 619.215  77
  -5  -1 -11 22080.8 602.983  80
  -5  -1 -11 20908.3 616.470  79
  -5  -1 -11 21256.0 617.087  22
  -5  -1 -11 22153.9 637.022  91
  -5  -1 -11 21823.0 581.735  82
  -5  -1 -11 20685.5 596.211  83
  -5  -1 -11 19638.6 595.129  27
  -5  -1 -10 5276.36 248.874  80
  -5  -1 -10 5117.39 245.238  78
  -5  -1 -10 4688.25 243.965  77
  -5  -1 -10 5153.40 251.570  79
  -5  -1 -10 4877.98 246.872  22
  -5  -1 -10 4540.18 362.484  74
  -5  -1 -10 4968.83 458.742  76
  -5  -1 -10 4364.27 361.736  75
  -5  -1 -10 4886.34 262.086  91
  -5  -1 -10 4621.76 243.982  27
  -5  -1 -10 5036.19 221.397  83
  -5  -1 -10 5282.95 221.085  82
  -5  -1  -9 29070.3 748.716  80
  -5  -1  -9 29318.7 750.386  78
  -5  -1  -9 29885.3 760.198  77
  -5  -1  -9 30330.3 765.888  79
  -5  -1  -9 26910.4 745.284  27
  -5  -1  -9 30044.9 777.451  91
  -5  -1  -9 29391.7 730.938  82
  -5  -1  -9 28698.3 762.549  84
  -5  -1  -9 29836.7 734.673  16
  -5  -1  -9 30106.1 1135.92  76
  -5  -1  -9 27662.9 999.054  75
  -5  -1  -9 29175.7 1015.64  74
  -5  -1  -8 38291.0 948.826  91
  -5  -1  -8 37937.0 934.407  27
  -5  -1  -8 40942.4 1333.66  76
  -5  -1  -7 4696.71 411.417  76
  -5  -1  -7 5244.46 415.404  75
  -5  -1  -7 4946.43 409.397  74
  -5  -1  -6 99516.4 2504.23  75
  -5  -1  -6 95886.8 2488.79  74
  -5  -1  -6 100558. 2536.23  76
  -5  -1  -5 181.413 208.056  75
  -5  -1  -5 190.302 173.265  76
  -5  -1  -5-16.4125 207.052  74
  -5  -1  -5 124.134 70.6520 103
  -5  -1  -4 131713. 3090.01  76
  -5  -1  -4 130600. 3127.53  75
  -5  -1  -4 126991. 3116.04  74
  -5  -1  -3 5700.80 377.669  76
  -5  -1  -2 110745. 2605.49  17
  -5  -1  -2 109192. 2358.32 122
  -5  -1  -2 115730. 2616.82  76
  -5  -1  -1 34469.4 1058.29  17
  -5  -1  -1 32953.5 823.798 122
  -5  -1  -1 36519.9 1012.57  76
  -5  -1  -1 34571.8 1144.95  75
  -5  -1  -1 35093.4 1146.68  74
  -5  -1   0 105366. 2575.28  17
  -5  -1   0 106293. 2292.88 122
  -5  -1   0 111091. 2450.99  76
  -5  -1   0 109142. 2675.16  75
  -5  -1   0 110531. 2670.28  74
  -5  -1   1 65543.6 1833.78  93
  -5  -1   1 68338.0 1819.85  17
  -5  -1   1 68261.3 1526.64 122
  -5  -1   1 69571.1 1865.47  75
  -5  -1   1 69458.0 1864.11  74
  -5  -1   2 1371.35 267.472  93
  -5  -1   2 1105.08 251.737  17
  -5  -1   2 1232.64 125.782 126
  -5  -1   2 1075.27 239.796  75
  -5  -1   2 1069.41 237.074  74
  -5  -1   3 18689.8 809.350  93
  -5  -1   3 17459.9 771.875  17
  -5  -1   3 17899.7 509.502 126
  -5  -1   3 18025.7 753.506  75
  -5  -1   3 18634.2 765.863  74
  -5  -1   4 946.920 237.909  75
  -5  -1   4 526.443 222.278  74
  -5  -1   4 1051.98 273.779  93
  -5  -1   4 1117.78 129.153 126
  -5  -1   4 1156.49 204.959 132
  -5  -1   5 660.322 128.229 104
  -5  -1   5 996.558 229.740  75
  -5  -1   5 1010.17 236.253  74
  -5  -1   5 839.383 256.847  93
  -5  -1   5 754.726 119.829 126
  -5  -1   5 525.862 186.825 132
  -5  -1   6 638.493 186.319 132
  -5  -1   6 635.737 135.745 104
  -5  -1   6 491.422 200.010  75
  -5  -1   6 708.178 121.167 126
  -5  -1   6 664.834 267.300  93
  -5  -1   6 518.355 143.446 114
  -5  -1   7 436.007 126.649  55
  -5  -1   7 207.338 245.927  93
  -5  -1   7 317.350 104.724 126
  -5  -1   7 444.773 132.238 104
  -5  -1   7 342.209 144.115 114
  -5  -1   7 300.870 171.085 132
  -5  -1   8 6994.87 490.447 132
  -5  -1   8 6623.01 291.727 126
  -5  -1   8 6825.31 561.440  93
  -5  -1   8 7059.36 307.584 104
  -5  -1   8 7518.17 567.648  17
  -5  -1   8 7232.06 308.813  55
  -5  -1   8 6328.35 313.699 114
  -5  -1   9 28033.1 1104.56 132
  -5  -1   9 30219.4 790.709 126
  -5  -1   9 31511.5 1270.38  93
  -5  -1   9 29690.0 798.169 104
  -5  -1   9 30514.2 1225.91  17
  -5  -1   9 31127.5 802.703  55
  -5  -1   9 29914.2 820.254 114
  -5  -1  10 62.4535 180.898 132
  -5  -1  10 223.206 104.187 126
  -5  -1  10 664.972 279.718  17
  -5  -1  10 363.321 139.389 104
  -5  -1  10 323.245 132.149  55
  -5  -1  10 353.607 258.868  93
  -5  -1  10 130.264 144.853 114
  -5  -1  11 3940.61 468.223  93
  -5  -1  11 3460.82 430.058  17
  -5  -1  11 3937.36 239.688 104
  -5  -1  11 3124.70 366.249 132
  -5  -1  11 3602.70 219.387  55
  -5  -1  11 4027.75 256.477 114
  -5  -1  12 14316.6 832.979  93
  -5  -1  12 13542.6 448.404  63
  -5  -1  12 13315.9 781.654  17
  -5  -1  12 13064.5 438.364  55
  -5  -1  12 13074.6 450.013 104
  -5  -1  12 13054.9 468.686 114
  -5  -1  13 34149.6 863.885  55
  -5  -1  13 35304.2 878.557  63
  -5  -1  13 35046.0 1324.72  17
  -5  -1  13 34894.8 891.280  29
  -5  -1  13 35325.3 889.882 104
  -5  -1  13 34510.8 911.503 114
  -5  -1  14 311.752 154.434 114
  -5  -1  14 178.933 114.567  55
  -5  -1  14 416.232 141.922 104
  -5  -1  14 303.315 144.208  63
  -5  -1  14 193.497 142.239  29
  -5  -1  15 36992.7 856.927  63
  -5  -1  15 36776.8 871.623  29
  -5  -1  16 1385.90 148.306  63
  -5  -1  16 1450.19 144.130  53
  -5  -1  17 24222.2 580.133  63
  -5  -1  17 24330.2 587.706  53
  -5  -1  18 12952.6 331.747  53
  -5   0 -20 35.6895 90.2502  86
  -5   0 -20 129.699 78.5985  78
  -5   0 -20 93.5325 89.7219  77
  -5   0 -19 5551.34 227.828  78
  -5   0 -19 5241.59 222.521  77
  -5   0 -19 5165.85 219.668  79
  -5   0 -19 5180.06 227.715  86
  -5   0 -18 4095.83 213.429  78
  -5   0 -18 3887.55 210.352  77
  -5   0 -18 3721.74 208.222  79
  -5   0 -18 3773.12 214.867  86
  -5   0 -17 23059.0 648.773  86
  -5   0 -17 22427.0 630.817  90
  -5   0 -17 24029.3 653.517  78
  -5   0 -17 23138.3 646.390  77
  -5   0 -16 15313.6 493.479  90
  -5   0 -16 14407.0 479.719  92
  -5   0 -16 15574.9 497.758  78
  -5   0 -16 15215.8 494.844  77
  -5   0 -15 13080.1 454.270  68
  -5   0 -15 12801.8 423.490  82
  -5   0 -15 13401.4 775.804  76
  -5   0 -15 13166.0 461.883  90
  -5   0 -15 13181.6 457.500  78
  -5   0 -15 12790.9 453.977  77
  -5   0 -14 7798.08 345.471  68
  -5   0 -14 7743.79 307.359  82
  -5   0 -14 7860.93 597.098  76
  -5   0 -14 7837.92 339.307  92
  -5   0 -14 8051.53 343.081  78
  -5   0 -14 7972.35 345.937  77
  -5   0 -13 18062.6 566.739  78
  -5   0 -13 17838.6 564.657  77
  -5   0 -13 17696.9 562.711  68
  -5   0 -13 18532.4 922.766  76
  -5   0 -13 17996.8 529.592  82
  -5   0 -13 17117.2 549.213  83
  -5   0 -12 32840.6 873.810  78
  -5   0 -12 33175.0 875.693  79
  -5   0 -12 33244.1 878.082  77
  -5   0 -12 32699.4 862.969  83
  -5   0 -12 33669.4 840.635  82
  -5   0 -12 32111.1 870.811  68
  -5   0 -11 6938.10 305.609  78
  -5   0 -11 6917.80 315.002  79
  -5   0 -11 7314.29 319.931  77
  -5   0 -11 7462.76 327.494  68
  -5   0 -11 7346.76 285.157  82
  -5   0 -11 6800.57 287.404  83
  -5   0 -11 6779.92 313.895  86
  -5   0 -11 6629.78 313.075  84
  -5   0 -10 71530.0 1619.25  80
  -5   0 -10 73114.8 1630.31  78
  -5   0 -10 71896.3 1634.07  77
  -5   0 -10 74000.0 1640.35  79
  -5   0 -10 71600.0 1630.30  68
  -5   0 -10 72739.4 2120.43  76
  -5   0 -10 73206.3 1908.40  74
  -5   0 -10 72911.4 1901.78  75
  -5   0 -10 68826.7 1625.36  85
  -5   0 -10 73797.8 1604.87  82
  -5   0 -10 68063.0 1626.88  86
  -5   0 -10 69520.0 1610.68  83
  -5   0 -10 68735.5 1624.18  84
  -5   0  -9 1671.52 153.572  78
  -5   0  -9 1600.06 164.428  77
  -5   0  -9 1577.17 165.042  79
  -5   0  -9 1593.53 278.934  75
  -5   0  -9 1636.82 300.496  76
  -5   0  -9 1609.86 271.220  74
  -5   0  -9 1615.71 177.311  68
  -5   0  -9 1347.84 171.827  67
  -5   0  -9 1617.60 131.323  83
  -5   0  -9 1704.54 156.391  85
  -5   0  -9 1733.22 134.580  82
  -5   0  -9 1556.56 163.606  84
  -5   0  -9 1593.99 163.832  86
  -5   0  -8 69595.6 1569.78  78
  -5   0  -8 70695.9 1575.31  79
  -5   0  -8 69802.2 1579.60  77
  -5   0  -8 70099.1 1559.94  16
  -5   0  -8 70954.1 1928.80  74
  -5   0  -8 71186.8 1934.43  75
  -5   0  -8 73590.1 2038.69  76
  -5   0  -8 69129.1 1576.50  68
  -5   0  -8 71262.3 1581.42  67
  -5   0  -8 68582.0 1574.06  86
  -5   0  -8 71169.0 1559.59  82
  -5   0  -8 65662.4 1572.29  85
  -5   0  -8 68322.6 1565.80  84
  -5   0  -8 70309.6 1558.57  83
  -5   0  -7 40727.4 989.878  77
  -5   0  -7 40188.0 985.547  68
  -5   0  -7 40909.1 971.121  16
  -5   0  -7 42661.5 1374.60  76
  -5   0  -7 39810.8 1306.16  74
  -5   0  -7 40563.7 1312.82  75
  -5   0  -7 41087.8 972.088  82
  -5   0  -6 98264.8 2500.06  76
  -5   0  -6 92903.5 2455.74  75
  -5   0  -6 96759.6 2475.80  74
  -5   0  -5 27064.8 695.442 142
  -5   0  -5 27425.5 984.952  76
  -5   0  -5 26445.3 994.757  75
  -5   0  -5 26450.7 998.654  74
  -5   0  -4 84758.7 1886.17 142
  -5   0  -4 90998.0 2225.33  76
  -5   0  -4 85768.8 2263.20  75
  -5   0  -4 86391.4 2275.68  74
  -5   0  -3 5774.85 384.259  76
  -5   0  -3 5641.20 231.291 122
  -5   0  -2 51065.2 1349.95  76
  -5   0  -2 47350.5 1110.34 122
  -5   0  -1 44122.1 1178.58  76
  -5   0  -1 40383.5 1319.77  75
  -5   0  -1 41993.5 1330.97  74
  -5   0  -1 42215.8 1007.37 142
  -5   0   0 48105.1 1247.21  76
  -5   0   0 47448.2 1451.48  75
  -5   0   0 48825.7 1458.53  74
  -5   0   0 48264.6 1120.13 142
  -5   0   0 47074.2 1107.14 126
  -5   0   0 47101.1 1402.03  17
  -5   0   1 56983.9 1649.81  17
  -5   0   1 60046.2 1690.18  75
  -5   0   1 58841.4 1686.93  74
  -5   0   1 57066.4 1592.21  93
  -5   0   1 58675.6 1332.32 126
  -5   0   1 59077.4 1337.85 142
  -5   0   2 57707.4 1685.24  17
  -5   0   2 61646.9 1698.26  75
  -5   0   2 60087.2 1697.50  74
  -5   0   2 58212.0 1630.28  93
  -5   0   2 59656.1 1350.27 142
  -5   0   2 59059.1 1353.30 126
  -5   0   3 40296.4 1265.47  75
  -5   0   3 40169.2 1271.73  74
  -5   0   3 40439.6 1254.23  93
  -5   0   3 38742.6 948.652 142
  -5   0   3 39579.5 962.407 126
  -5   0   4 98312.7 2173.04 126
  -5   0   4 102056. 2558.92  93
  -5   0   4 100409. 2512.03  74
  -5   0   4 100753. 2513.49  75
  -5   0   5 94728.3 2052.21  53
  -5   0   5 95720.0 2410.50  75
  -5   0   5 92218.6 2047.68  63
  -5   0   5 96789.6 2486.55  93
  -5   0   5 96152.3 2081.53 126
  -5   0   5 93781.5 2047.79  54
  -5   0   6 17597.4 519.828  53
  -5   0   6 16886.3 516.753  63
  -5   0   6 17578.1 519.506  29
  -5   0   6 17739.9 744.231  74
  -5   0   6 18051.8 751.079  75
  -5   0   6 17640.2 815.080  93
  -5   0   6 17888.9 533.284 126
  -5   0   6 17506.1 524.013  55
  -5   0   6 18052.3 859.622  17
  -5   0   7 96421.9 2060.64  55
  -5   0   7 95646.3 2073.98 126
  -5   0   7 94359.7 2054.74  29
  -5   0   7 94063.7 2570.09  17
  -5   0   7 97880.0 2538.55  93
  -5   0   7 90243.2 2040.39  63
  -5   0   7 89010.9 2051.55 114
  -5   0   7 91829.1 2052.18  53
  -5   0   8 80.8730 126.417  55
  -5   0   8 63.3157 108.001 126
  -5   0   8 139.338 146.177  29
  -5   0   8-95.9633 243.355  17
  -5   0   8 131.595 232.628  93
  -5   0   8 152.653 127.008 104
  -5   0   8 72.3501 142.481 114
  -5   0   8 300.697 142.249  53
  -5   0   9 30239.0 780.970  55
  -5   0   9 29754.3 790.644 126
  -5   0   9 28696.4 785.975  29
  -5   0   9 29288.0 1212.02  17
  -5   0   9 29247.0 1180.37  93
  -5   0   9 29516.0 763.986 104
  -5   0   9 28997.9 791.030 114
  -5   0   9 28594.3 780.714  53
  -5   0  10 6147.69 282.248 104
  -5   0  10 5916.77 297.285  29
  -5   0  10 6431.59 550.627  17
  -5   0  10 6127.73 307.968 114
  -5   0  10 6787.00 549.350  93
  -5   0  10 6674.63 293.425  55
  -5   0  10 6032.37 284.319 126
  -5   0  11 5203.88 260.139 104
  -5   0  11 5636.37 285.726  29
  -5   0  11 6075.99 536.045  17
  -5   0  11 5348.49 507.262  93
  -5   0  11 5616.60 265.251 126
  -5   0  11 5229.52 258.975  55
  -5   0  11 5414.35 290.740 114
  -5   0  12 900.886 148.965 104
  -5   0  12 913.351 131.178 126
  -5   0  12 806.670 165.842  29
  -5   0  12 741.144 171.550 114
  -5   0  12 886.346 143.863  55
  -5   0  12 1112.79 319.788  17
  -5   0  12 957.035 166.765  63
  -5   0  13 39738.2 989.163 126
  -5   0  13 41035.4 1028.99 114
  -5   0  13 41322.0 988.374  55
  -5   0  13 42092.5 1464.35  17
  -5   0  13 42007.6 1023.31  29
  -5   0  13 41631.5 1007.02  63
  -5   0  14 1538.25 174.887  63
  -5   0  14 1516.49 151.090  55
  -5   0  15 8308.90 307.810  63
  -5   0  15 7579.57 266.476  55
  -5   0  15 8000.69 302.966  53
  -5   0  16 720.206 128.049  63
  -5   0  16 545.857 118.641  53
  -5   0  17 7053.34 243.435  53
  -5   0  18 558.280 64.0577  64
  -5   1 -19 4720.97 201.916  77
  -5   1 -18 28728.2 711.443  77
  -5   1 -18 27039.0 692.977  79
  -5   1 -17 3137.54 201.700  77
  -5   1 -17 2734.34 192.573  79
  -5   1 -16 24856.7 694.405  91
  -5   1 -16 25728.9 690.448  78
  -5   1 -16 25455.9 689.450  77
  -5   1 -15 16027.3 505.169  90
  -5   1 -15 15481.9 521.027  91
  -5   1 -15 14894.8 500.219  86
  -5   1 -15 15252.9 489.427  81
  -5   1 -15 15865.9 514.840  78
  -5   1 -15 16031.2 519.247  77
  -5   1 -14 10781.5 402.735  90
  -5   1 -14 10606.4 409.878  91
  -5   1 -14 10015.3 368.705  89
  -5   1 -14 9807.48 693.150  76
  -5   1 -14 9474.72 371.072  82
  -5   1 -14 9446.82 385.430  86
  -5   1 -14 9670.48 389.195  83
  -5   1 -14 9843.66 383.470  81
  -5   1 -14 10925.5 403.895  78
  -5   1 -14 11035.6 408.762  77
  -5   1 -13 1799.51 170.492  81
  -5   1 -13 1850.39 185.640  78
  -5   1 -13 1843.61 186.978  77
  -5   1 -13 1912.46 171.737  85
  -5   1 -13 1739.07 187.908  86
  -5   1 -13 1646.81 149.909  82
  -5   1 -13 1727.73 163.957  83
  -5   1 -13 1915.62 210.564  92
  -5   1 -13 1708.96 187.279  90
  -5   1 -13 2008.30 164.176  89
  -5   1 -13 1915.84 203.308  91
  -5   1 -13 2015.61 350.978  76
  -5   1 -13 1825.75 194.799  68
  -5   1 -12 33960.4 894.604  90
  -5   1 -12 33011.6 894.721  91
  -5   1 -12 31371.1 873.219  86
  -5   1 -12 32050.5 873.184  84
  -5   1 -12 32914.0 873.050  83
  -5   1 -12 34332.4 865.181  82
  -5   1 -12 32668.4 811.846  88
  -5   1 -12 33434.8 892.148  78
  -5   1 -12 34190.0 898.976  77
  -5   1 -12 34792.0 885.669  68
  -5   1 -11 10958.2 415.198  90
  -5   1 -11 10326.5 408.107  91
  -5   1 -11 10933.2 388.506  83
  -5   1 -11 10259.4 397.978  86
  -5   1 -11 10920.1 349.931  88
  -5   1 -11 9766.91 386.490  84
  -5   1 -11 10334.2 373.493  82
  -5   1 -11 11267.9 412.488  68
  -5   1 -11 11032.3 405.101  78
  -5   1 -11 10742.1 408.781  79
  -5   1 -11 10468.5 404.406  77
  -5   1 -10 21513.5 622.700  78
  -5   1 -10 20829.9 624.916  77
  -5   1 -10 21862.5 633.688  79
  -5   1 -10 20529.9 591.840  82
  -5   1 -10 21748.0 608.901  83
  -5   1 -10 20421.2 610.377  86
  -5   1 -10 20495.4 605.901  85
  -5   1 -10 20374.8 607.262  84
  -5   1 -10 21487.9 632.735  90
  -5   1 -10 20340.1 621.100  91
  -5   1 -10 22177.3 1009.01  76
  -5   1 -10 21535.0 624.440  68
  -5   1  -9 12.6048 118.820  79
  -5   1  -9 74.1629 107.878  78
  -5   1  -9 379.740 87.9420  82
  -5   1  -9 11.8674 93.7874  85
  -5   1  -9 108.365 72.9092  83
  -5   1  -9 260.174 121.452  86
  -5   1  -9-28.8947 116.080  84
  -5   1  -9 61.1524 128.945  91
  -5   1  -9 64.4062 123.745  90
  -5   1  -9 37.6589 115.090  77
  -5   1  -9 139.158 202.726  75
  -5   1  -9 242.424 202.785  76
  -5   1  -9 245.786 139.035  68
  -5   1  -8 22760.3 626.263  16
  -5   1  -8 22633.4 639.737  68
  -5   1  -8 23208.1 1002.63  76
  -5   1  -8 24568.9 954.432  74
  -5   1  -8 22956.9 613.830  73
  -5   1  -8 23065.9 932.705  75
  -5   1  -8 21806.9 642.307  91
  -5   1  -8 23009.7 640.251  80
  -5   1  -8 23208.0 640.737  78
  -5   1  -8 23173.5 642.107  79
  -5   1  -8 23107.3 644.178  77
  -5   1  -8 22855.6 627.502  86
  -5   1  -8 21875.3 628.012  85
  -5   1  -8 22538.8 623.914  83
  -5   1  -8 21950.1 625.721  84
  -5   1  -7 198.249 95.4549 142
  -5   1  -7 136.377 76.0787  73
  -5   1  -7 159.438 133.112  68
  -5   1  -7 176.848 157.932  67
  -5   1  -7 268.291 112.532  77
  -5   1  -7 170.431 213.922  75
  -5   1  -7 345.528 227.670  76
  -5   1  -7 132.406 217.097  74
  -5   1  -7 149.450 123.572  91
  -5   1  -7 137.096 108.112  79
  -5   1  -7 43.9724 129.928  80
  -5   1  -7 194.654 110.988  78
  -5   1  -7 362.203 115.682  84
  -5   1  -7 295.151 112.962  86
  -5   1  -7 149.493 78.6876  83
  -5   1  -7 178.064 94.4467  85
  -5   1  -6 117590. 2562.44 142
  -5   1  -6 116572. 2567.26  68
  -5   1  -6 126820. 2588.78  73
  -5   1  -6 123920. 3051.75  76
  -5   1  -6 123479. 3032.68  74
  -5   1  -6 122001. 3027.47  75
  -5   1  -6 115538. 2560.79  85
  -5   1  -6 120426. 2568.37  83
  -5   1  -6 115558. 2572.37  91
  -5   1  -6 120408. 2570.15  78
  -5   1  -6 118348. 2572.16  80
  -5   1  -6 119879. 2577.49  77
  -5   1  -6 123235. 2568.40  79
  -5   1  -5 948.131 111.123  82
  -5   1  -5 1216.08 116.365  83
  -5   1  -5 1085.90 133.792 142
  -5   1  -5 1056.89 133.346  78
  -5   1  -5 1101.41 151.362  80
  -5   1  -5 1001.71 138.121  77
  -5   1  -5 717.529 246.550  75
  -5   1  -5 984.276 233.798  76
  -5   1  -5 659.063 254.671  74
  -5   1  -4 66340.9 1831.37  76
  -5   1  -4 66156.1 1924.07  74
  -5   1  -4 68316.9 1936.49  75
  -5   1  -4 66082.2 1497.25 142
  -5   1  -3 16118.0 465.431 122
  -5   1  -3 16634.8 691.748  76
  -5   1  -2 43487.3 1031.27 122
  -5   1  -2 45413.5 1286.80  76
  -5   1  -1 9172.11 318.984 122
  -5   1  -1 9550.00 463.901  76
  -5   1  -1 9079.48 572.263  74
  -5   1  -1 9561.05 579.755  75
  -5   1  -1 9548.43 336.427 142
  -5   1   0 5587.95 241.107 122
  -5   1   0 6219.02 477.856  74
  -5   1   0 5324.68 447.311  75
  -5   1   0 5581.56 246.582 142
  -5   1   1 58374.5 1370.16 122
  -5   1   1 59525.6 1764.00  74
  -5   1   1 60164.5 1771.95  75
  -5   1   1 58279.5 1527.94  41
  -5   1   1 62546.6 1374.08 142
  -5   1   2 68813.3 1588.14 126
  -5   1   2 71480.8 1997.37  74
  -5   1   2 68841.3 1965.41  75
  -5   1   2 72854.3 1586.24 142
  -5   1   3 109577. 2308.01 142
  -5   1   3 105635. 2580.22  41
  -5   1   3 105624. 2324.26 126
  -5   1   3 106162. 2305.16  54
  -5   1   3 108239. 2724.79  74
  -5   1   3 105152. 2715.30  75
  -5   1   4 25834.6 699.610  63
  -5   1   4 26839.6 705.374  54
  -5   1   4 27185.7 699.927 142
  -5   1   4 28014.9 708.618  73
  -5   1   4 26297.4 720.647 126
  -5   1   4 27592.1 1022.01  74
  -5   1   4 27538.8 1020.08  75
  -5   1   4 27398.7 706.684  53
  -5   1   5 62906.0 1782.14  74
  -5   1   5 61081.0 1768.53  75
  -5   1   5 61911.1 1412.12  29
  -5   1   5 59297.3 1402.88  63
  -5   1   5 61736.0 1398.95  54
  -5   1   5 62203.8 1886.38  17
  -5   1   5 64333.5 1404.19  73
  -5   1   5 60376.3 1408.79  53
  -5   1   5 62413.4 1437.00 126
  -5   1   5 60704.7 1396.96 142
  -5   1   6 150.882 105.999 126
  -5   1   6 211.411 253.677  17
  -5   1   6 173.915 128.978  53
  -5   1   6 179.788 142.551  54
  -5   1   6 210.907 126.387  55
  -5   1   6-17.1943 201.418  75
  -5   1   6 171.281 206.571  74
  -5   1   6 266.001 145.171  63
  -5   1   6 217.785 138.481  29
  -5   1   7 40733.8 1012.47 126
  -5   1   7 41305.6 1472.50  17
  -5   1   7 39179.2 989.892  53
  -5   1   7 40335.5 992.771  55
  -5   1   7 39141.5 1288.29  74
  -5   1   7 38930.3 1280.94  75
  -5   1   7 40252.0 994.456  29
  -5   1   7 38246.9 984.375  63
  -5   1   8 2703.26 200.272  55
  -5   1   8 2534.01 200.737  53
  -5   1   8 2470.17 204.073  29
  -5   1   8 1990.06 362.151  17
  -5   1   8 2606.43 194.397 126
  -5   1   9 4576.70 255.703 126
  -5   1   9 5058.81 500.216  17
  -5   1   9 4986.93 256.031  55
  -5   1   9 4592.11 262.682  29
  -5   1  10 86.9103 105.362 126
  -5   1  10 180.286 264.706  17
  -5   1  10 136.087 122.815  55
  -5   1  10 38.8019 141.514  29
  -5   1  11 18841.5 569.694 126
  -5   1  11 18899.9 946.590  17
  -5   1  11 18183.9 569.447  29
  -5   1  11 18386.6 548.871  55
  -5   1  12 3545.92 217.322  55
  -5   1  12 3414.99 233.398  63
  -5   1  12 3513.71 215.226 126
  -5   1  12 3334.67 451.087  17
  -5   1  13 26851.3 690.921  55
  -5   1  13 27003.7 715.619  63
  -5   1  13 25784.1 707.568 126
  -5   1  13 28460.6 1134.91  17
  -5   1  14 492.782 144.105  63
  -5   1  14 580.823 137.421  53
  -5   1  14 422.770 107.148 126
  -5   1  14 390.800 110.133  55
  -5   1  15 18276.4 472.297  55
  -5   1  15 19131.0 522.745  53
  -5   1  16 8703.64 295.274  53
  -5   1  17 11423.6 316.710  64
  -5   2 -18 14879.4 412.295  77
  -5   2 -18 13996.1 397.226  86
  -5   2 -17 170.384 107.087  79
  -5   2 -17 199.274 106.593  86
  -5   2 -17 275.636 112.173  77
  -5   2 -16 11498.4 385.956  77
  -5   2 -16 10392.4 368.797  79
  -5   2 -16 10780.7 381.429  91
  -5   2 -16 10458.7 364.182  86
  -5   2 -15 11506.6 411.404  77
  -5   2 -15 11660.6 413.986  91
  -5   2 -15 11115.9 395.857  86
  -5   2 -14 20262.1 599.082  81
  -5   2 -14 21604.1 627.869  77
  -5   2 -14 21340.5 610.220  90
  -5   2 -14 21352.0 624.027  91
  -5   2 -14 20320.1 613.686  83
  -5   2 -14 20825.3 604.267  82
  -5   2 -14 20143.4 602.876  86
  -5   2 -14 20803.6 600.302  85
  -5   2 -13 15240.3 504.748  81
  -5   2 -13 16269.3 522.692  91
  -5   2 -13 15253.7 506.781  90
  -5   2 -13 14886.0 483.695  89
  -5   2 -13 15351.8 457.635  88
  -5   2 -13 15697.7 511.586  83
  -5   2 -13 15727.2 498.879  82
  -5   2 -13 15108.4 498.486  86
  -5   2 -12 49109.5 1213.14  81
  -5   2 -12 46994.6 1191.74  89
  -5   2 -12 50653.5 1214.94  91
  -5   2 -12 50924.3 1218.64  90
  -5   2 -12 48634.2 1150.67  88
  -5   2 -12 49272.6 1209.04  83
  -5   2 -12 48264.7 1190.46  86
  -5   2 -12 49121.2 1192.53  82
  -5   2 -11 21577.5 646.836  90
  -5   2 -11 21723.5 640.321  91
  -5   2 -11 21344.0 637.085  89
  -5   2 -11 20094.5 613.127  86
  -5   2 -11 20360.0 617.977  83
  -5   2 -11 20948.4 584.347  88
  -5   2 -11 19588.1 611.580  84
  -5   2 -11 21827.8 650.620  81
  -5   2 -11 21796.2 626.390  68
  -5   2 -10 74895.6 1722.68  90
  -5   2 -10 73712.6 1698.89  91
  -5   2 -10 73201.6 1716.43  89
  -5   2 -10 73717.6 1679.98  86
  -5   2 -10 72502.7 1682.64  85
  -5   2 -10 70679.7 1679.89  84
  -5   2 -10 75722.7 2313.87  76
  -5   2 -10 75058.5 1724.17  81
  -5   2 -10 74920.8 1713.15  78
  -5   2 -10 74887.8 1720.45  79
  -5   2 -10 74083.7 1687.59  68
  -5   2  -9 1974.15 182.330  89
  -5   2  -9 2163.26 209.047  90
  -5   2  -9 2202.57 210.341  91
  -5   2  -9 2263.11 385.510  76
  -5   2  -9 2186.07 148.422  73
  -5   2  -9 2265.36 181.841  85
  -5   2  -9 2089.28 188.279  86
  -5   2  -9 1930.80 186.661  84
  -5   2  -9 2290.22 201.642  78
  -5   2  -9 2278.58 196.034  81
  -5   2  -9 1920.00 193.620  79
  -5   2  -9 2115.73 208.749  68
  -5   2  -9 1923.93 144.766  69
  -5   2  -8 82498.1 1866.26  90
  -5   2  -8 86899.7 1895.68  89
  -5   2  -8 82331.7 1853.09  91
  -5   2  -8 82510.2 1808.55  69
  -5   2  -8 84371.2 1822.91  73
  -5   2  -8 81726.4 2439.50  76
  -5   2  -8 81041.7 1840.26  82
  -5   2  -8 81028.2 1818.56  86
  -5   2  -8 79646.4 1839.12  85
  -5   2  -8 79356.6 1835.81  84
  -5   2  -8 81487.5 1860.07  78
  -5   2  -8 82959.2 1864.35  79
  -5   2  -8 81949.5 1820.78 142
  -5   2  -7 31349.3 836.528  16
  -5   2  -7 32904.5 860.238  90
  -5   2  -7 32040.3 846.101  91
  -5   2  -7 32561.4 807.687  69
  -5   2  -7 31200.8 1270.71  76
  -5   2  -7 33416.2 1245.35  74
  -5   2  -7 32343.8 1244.25  75
  -5   2  -7 33825.6 834.819  73
  -5   2  -7 32814.2 813.954  86
  -5   2  -7 32132.9 833.555  82
  -5   2  -7 31859.7 834.226  85
  -5   2  -7 31812.6 832.987  84
  -5   2  -7 33134.3 854.434  78
  -5   2  -7 32850.9 850.532  79
  -5   2  -7 32315.6 824.436 142
  -5   2  -6 73310.7 1693.35  16
  -5   2  -6 73438.1 1693.13  91
  -5   2  -6 76310.6 1668.79  69
  -5   2  -6 78582.3 1726.35  81
  -5   2  -6 75920.9 1702.09  79
  -5   2  -6 74958.4 1705.50  78
  -5   2  -6 76198.9 2205.05  76
  -5   2  -6 78580.9 1708.07  73
  -5   2  -6 78165.4 2214.37  74
  -5   2  -6 77242.3 2204.17  75
  -5   2  -6 72077.9 1683.94  85
  -5   2  -6 74667.8 1692.90  82
  -5   2  -6 74340.1 1688.06  84
  -5   2  -6 74340.1 1687.01 142
  -5   2  -5 38150.2 954.040 142
  -5   2  -5 39041.8 953.971  82
  -5   2  -5 37283.3 939.191  85
  -5   2  -5 38514.6 1343.21  76
  -5   2  -5 37932.3 1379.59  74
  -5   2  -5 39620.5 1401.98  75
  -5   2  -5 39188.6 970.506  73
  -5   2  -5 38495.5 965.451  78
  -5   2  -5 39013.9 972.490  81
  -5   2  -5 39462.6 959.889  79
  -5   2  -5 40537.1 994.384  89
  -5   2  -5 38141.8 952.110  91
  -5   2  -5 38257.3 954.946  16
  -5   2  -4 33340.7 839.722  16
  -5   2  -4 34582.8 869.098  89
  -5   2  -4 31854.4 814.612  85
  -5   2  -4 33507.9 837.751  82
  -5   2  -4 34703.9 855.128  81
  -5   2  -4 32491.5 835.209  79
  -5   2  -4 32877.9 845.198  78
  -5   2  -4 32408.1 812.765  55
  -5   2  -4 33571.6 859.727  73
  -5   2  -4 31618.3 1236.50  74
  -5   2  -4 34480.9 1270.78  75
  -5   2  -4 34386.3 1281.63 141
  -5   2  -4 33142.6 848.704 142
  -5   2  -3 27192.8 738.486  16
  -5   2  -3 30099.8 768.561  89
  -5   2  -3 28980.3 744.072  82
  -5   2  -3 28740.6 753.766  83
  -5   2  -3 29286.8 731.573  55
  -5   2  -3 28503.6 737.592  79
  -5   2  -3 28278.2 747.068  81
  -5   2  -3 28779.2 757.432 142
  -5   2  -3 29119.1 768.651  73
  -5   2  -2 29849.6 755.290  89
  -5   2  -2 27676.5 742.918  90
  -5   2  -2 27769.9 721.369 122
  -5   2  -2 28755.5 739.217  81
  -5   2  -2 27761.5 725.062  55
  -5   2  -2 27887.2 737.740  54
  -5   2  -2 29449.4 755.220  83
  -5   2  -2 29986.3 744.804  82
  -5   2  -2 27823.2 738.269  16
  -5   2  -1 36387.1 1317.89 141
  -5   2  -1 36598.2 878.393  82
  -5   2  -1 35210.9 871.182  81
  -5   2  -1 35230.8 879.772  16
  -5   2  -1 34412.1 865.160  55
  -5   2  -1 34771.2 864.619 122
  -5   2  -1 36274.1 882.932  89
  -5   2  -1 33807.9 876.808  90
  -5   2   0 7064.17 292.108 126
  -5   2   0 6633.18 275.228 122
  -5   2   0 7079.78 543.574 141
  -5   2   0 7388.84 303.801 142
  -5   2   0 7579.71 285.137  82
  -5   2   0 7080.80 277.604  81
  -5   2   0 7188.34 294.883  16
  -5   2   0 7008.02 292.153  55
  -5   2   0 7123.82 557.874  74
  -5   2   0 7791.34 308.648  73
  -5   2   0 7078.94 545.323  75
  -5   2   0 7382.14 283.051  89
  -5   2   0 7275.25 297.577  90
  -5   2   1 65409.7 1508.89 126
  -5   2   1 64953.6 1506.49 122
  -5   2   1 64094.1 1500.96  55
  -5   2   1 67519.4 1518.67  16
  -5   2   1 66998.6 1493.48  89
  -5   2   1 66307.0 1974.13  74
  -5   2   1 64211.5 1952.63  75
  -5   2   1 67823.4 1527.53  73
  -5   2   1 65701.4 1489.77  81
  -5   2   1 67613.8 1993.78 141
  -5   2   1 68400.3 1517.59 142
  -5   2   2 26545.7 698.795 142
  -5   2   2 27212.3 1092.80 141
  -5   2   2 25331.7 685.922  29
  -5   2   2 27016.2 708.621  16
  -5   2   2 25175.9 667.611  89
  -5   2   2 24655.4 913.048  41
  -5   2   2 25307.2 702.990  54
  -5   2   2 25557.0 1061.02  74
  -5   2   2 26036.2 1067.16  75
  -5   2   2 26376.3 702.337  73
  -5   2   3 48361.6 1594.34 141
  -5   2   3 50542.5 1157.44 142
  -5   2   3 47349.1 1151.20  29
  -5   2   3 49283.1 1158.72  73
  -5   2   3 49533.5 1583.48  74
  -5   2   3 47806.3 1567.95  75
  -5   2   3 47782.1 1447.30  41
  -5   2   3 46372.3 1156.25  54
  -5   2   3 49848.6 1176.10  16
  -5   2   4 21609.2 595.082 142
  -5   2   4 20669.1 606.761  29
  -5   2   4 20135.5 853.115  41
  -5   2   4 21320.7 935.504  74
  -5   2   4 21782.6 598.290  73
  -5   2   4 20984.2 930.052  75
  -5   2   4 20667.9 602.432  54
  -5   2   4 22300.2 623.710  16
  -5   2   5 29267.6 783.444  63
  -5   2   5 30632.7 765.645 142
  -5   2   5 28918.3 781.596  29
  -5   2   5 28122.3 1081.95  41
  -5   2   5 29246.5 1134.39  74
  -5   2   5 28838.8 1132.74  75
  -5   2   5 30579.0 762.379  73
  -5   2   5 29314.8 769.806  54
  -5   2   5 29476.1 785.827  55
  -5   2   5 29073.4 782.423  53
  -5   2   5 28193.6 791.342 126
  -5   2   5 31309.0 801.590  16
  -5   2   6 11069.4 410.228 126
  -5   2   6 12034.0 414.578  16
  -5   2   6 11132.3 411.502  29
  -5   2   6 10982.9 374.246 142
  -5   2   6 11553.2 395.864  54
  -5   2   6 10940.7 405.205  53
  -5   2   6 11190.3 407.199  55
  -5   2   6 10419.5 404.794  63
  -5   2   6 11496.8 664.801  74
  -5   2   6 10975.7 365.332  73
  -5   2   6 11592.5 656.866  75
  -5   2   7 24346.5 673.050  60
  -5   2   7 24952.6 707.495  63
  -5   2   7 25424.8 722.619 126
  -5   2   7 25605.7 714.325  16
  -5   2   7 25190.2 664.229 142
  -5   2   7 24518.2 706.361  29
  -5   2   7 26159.2 680.870  54
  -5   2   7 25812.5 710.361  55
  -5   2   7 24631.5 706.508  53
  -5   2   8 466.584 120.064  16
  -5   2   8 676.171 153.222  29
  -5   2   8 780.556 144.557  55
  -5   2   8 492.301 121.297 126
  -5   2   8 496.475 126.115  60
  -5   2   9 1213.18 147.924  16
  -5   2   9 1416.63 180.387  29
  -5   2   9 1526.16 165.908 126
  -5   2   9 1435.99 161.431  60
  -5   2   9 1322.34 160.489  55
  -5   2  10 1942.40 174.887 126
  -5   2  10 1932.28 175.019  60
  -5   2  10 1680.44 161.099  16
  -5   2  10 1819.99 173.805  55
  -5   2  11 20970.6 625.307 126
  -5   2  11 21112.4 600.171  55
  -5   2  11 20758.0 602.106  60
  -5   2  12 18634.3 561.066 126
  -5   2  12 18940.6 536.901  55
  -5   2  12 17694.0 541.017  60
  -5   2  13 14568.6 437.834  55
  -5   2  13 15369.3 475.174  53
  -5   2  13 14708.5 467.330 126
  -5   2  14 2554.58 154.169  55
  -5   2  14 2803.93 175.608 126
  -5   2  15 6081.50 240.643 126
  -5   2  16 12057.4 345.841  64
  -5   2  17 3984.55 148.240  64
  -5   3 -16 13952.7 419.209  78
  -5   3 -14 35239.7 874.008  85
  -5   3 -13 9578.17 352.503  86
  -5   3 -13 9127.83 328.865  88
  -5   3 -13 9672.10 358.057  81
  -5   3 -12 36053.2 908.681  89
  -5   3 -12 35943.1 914.304  91
  -5   3 -12 35049.3 912.106  90
  -5   3 -12 34760.4 891.497  86
  -5   3 -12 35413.6 882.250  88
  -5   3 -12 35790.9 924.253  81
  -5   3 -11 784.888 159.799  90
  -5   3 -11 868.355 125.020  89
  -5   3 -11 962.044 167.659  91
  -5   3 -11 819.902 115.133  88
  -5   3 -11 895.358 144.642  86
  -5   3 -11 841.191 134.843  85
  -5   3 -11 742.591 125.585  82
  -5   3 -11 964.354 145.184  81
  -5   3 -10 10401.9 409.166  90
  -5   3 -10 10435.7 390.828  91
  -5   3 -10 10278.5 397.460  89
  -5   3 -10 9954.29 385.832  83
  -5   3 -10 10240.2 367.098  86
  -5   3 -10 10097.5 377.999  85
  -5   3 -10 9723.82 379.904  82
  -5   3 -10 10571.9 405.489  81
  -5   3  -9 284.410 103.273 142
  -5   3  -9 354.261 143.501  79
  -5   3  -9 397.032 101.564  82
  -5   3  -9 236.404 116.301  81
  -5   3  -9 513.278 112.718  89
  -5   3  -9 210.925 144.969  90
  -5   3  -9 390.070 140.490  91
  -5   3  -9 257.593 134.243  84
  -5   3  -9 259.125 94.2620  83
  -5   3  -9 349.913 121.760  86
  -5   3  -9 463.764 112.718  85
  -5   3  -9 269.331 98.4450  70
  -5   3  -8 16925.6 518.169 142
  -5   3  -8 17903.1 526.512  69
  -5   3  -8 17061.7 499.080  70
  -5   3  -8 17845.6 569.811  81
  -5   3  -8 17580.1 557.663  77
  -5   3  -8 17159.2 562.555  79
  -5   3  -8 17489.4 541.815  91
  -5   3  -8 17899.8 570.734  89
  -5   3  -8 17521.8 568.282  90
  -5   3  -8 17270.3 506.855  86
  -5   3  -8 17572.6 538.487  85
  -5   3  -8 17464.9 545.497  83
  -5   3  -8 17830.0 545.903  84
  -5   3  -8 17363.2 547.643  82
  -5   3  -8 18562.8 531.706  73
  -5   3  -7 1865.73 162.900 142
  -5   3  -7 1795.67 146.956  69
  -5   3  -7 1630.07 139.599  70
  -5   3  -7 1908.16 183.258  77
  -5   3  -7 1900.78 188.780  79
  -5   3  -7 1649.93 174.445  91
  -5   3  -7 1632.88 184.472  90
  -5   3  -7 1544.19 159.969  89
  -5   3  -7 1995.83 165.972  82
  -5   3  -7 1629.72 150.590  83
  -5   3  -7 1784.59 161.195  85
  -5   3  -7 1810.16 172.708  84
  -5   3  -7 1739.27 148.014  73
  -5   3  -6 20174.4 586.434 142
  -5   3  -6 20856.8 990.147 141
  -5   3  -6 19641.4 547.572  70
  -5   3  -6 19784.4 570.007  69
  -5   3  -6 19414.0 604.395  90
  -5   3  -6 20463.8 606.148  79
  -5   3  -6 21331.5 599.390  73
  -5   3  -6 20101.7 590.318  82
  -5   3  -6 19766.3 589.011  83
  -5   3  -6 19030.0 573.268  85
  -5   3  -6 19449.2 582.037  84
  -5   3  -5 10995.4 365.086  70
  -5   3  -5 11416.5 381.305  69
  -5   3  -5 10859.8 396.390  16
  -5   3  -5 10966.9 407.960  90
  -5   3  -5 11122.2 403.061  73
  -5   3  -5 10858.4 386.006  28
  -5   3  -5 10851.7 390.122  82
  -5   3  -5 10735.8 390.357  83
  -5   3  -5 11315.3 399.452 142
  -5   3  -5 10255.0 686.865 141
  -5   3  -4 34535.4 875.237  16
  -5   3  -4 33585.1 894.590  89
  -5   3  -4 33979.8 889.484  73
  -5   3  -4 34250.9 887.196  81
  -5   3  -4 32280.7 854.890  28
  -5   3  -4 34333.6 868.928  82
  -5   3  -4 34109.9 875.096  83
  -5   3  -4 31720.8 1298.55 141
  -5   3  -4 33384.4 875.093 142
  -5   3  -3 19876.3 589.334  16
  -5   3  -3 21018.7 614.405  89
  -5   3  -3 21296.2 1035.85  74
  -5   3  -3 20442.6 612.236  73
  -5   3  -3 21079.1 1022.14  75
  -5   3  -3 19631.2 577.746  28
  -5   3  -3 21171.1 604.122  83
  -5   3  -3 20851.8 591.404  82
  -5   3  -3 20066.3 601.375  81
  -5   3  -3 20896.1 609.843 142
  -5   3  -3 20913.5 993.989 141
  -5   3  -2 15172.5 472.262  28
  -5   3  -2 15073.6 489.496  89
  -5   3  -2 15457.9 482.773  55
  -5   3  -2 15120.7 486.735  81
  -5   3  -2 15328.2 473.800  82
  -5   3  -2 15283.1 488.419  83
  -5   3  -2 15274.5 479.831  16
  -5   3  -1 30813.6 786.825  82
  -5   3  -1 31079.8 810.805  83
  -5   3  -1 31067.4 766.245 122
  -5   3  -1 29466.7 790.583  55
  -5   3  -1 29761.9 790.527  16
  -5   3  -1 30425.3 804.503  89
  -5   3  -1 30811.2 801.763  81
  -5   3  -1 30272.1 788.949  28
  -5   3  -1 28979.1 758.281  64
  -5   3   0 18601.5 541.708  82
  -5   3   0 18652.0 533.243  64
  -5   3   0 18933.8 555.394  16
  -5   3   0 17997.2 550.397  89
  -5   3   0 20617.4 1024.37  74
  -5   3   0 20016.3 1010.81  75
  -5   3   0 19043.2 579.965  73
  -5   3   0 18038.7 531.860 122
  -5   3   0 18195.4 550.200 126
  -5   3   0 19043.6 554.761  28
  -5   3   0 21063.1 996.158 141
  -5   3   0 19157.7 576.325 142
  -5   3   0 18240.2 559.848  55
  -5   3   1 61362.0 1948.73  74
  -5   3   1 58391.6 1927.16  75
  -5   3   1 57828.6 1399.87  73
  -5   3   1 59894.3 1383.14  16
  -5   3   1 57143.9 1377.84  89
  -5   3   1 59193.7 1387.26  28
  -5   3   1 58950.3 1387.46 126
  -5   3   1 58676.1 1368.06 122
  -5   3   1 58668.9 1369.82  64
  -5   3   1 59618.2 1367.62  82
  -5   3   1 64748.8 1938.44 141
  -5   3   1 62717.9 1403.65 142
  -5   3   2 14015.7 459.993  64
  -5   3   2 14961.5 823.461 141
  -5   3   2 15079.8 480.675 142
  -5   3   2 14680.9 469.952  16
  -5   3   2 15572.2 852.632  74
  -5   3   2 14458.6 471.640  73
  -5   3   2 14095.6 816.931  75
  -5   3   2 14276.1 462.705 122
  -5   3   2 14838.4 477.886 126
  -5   3   2 13902.1 454.962  89
  -5   3   3 77859.9 1732.19  16
  -5   3   3 77480.8 2259.23 141
  -5   3   3 79446.8 1734.08 142
  -5   3   3 77752.2 1734.72  73
  -5   3   3 73005.3 1736.01 126
  -5   3   3 74002.6 1732.94 122
  -5   3   3 76268.8 1735.56  64
  -5   3   3 72733.2 2098.05  41
  -5   3   4 244.512 117.704 126
  -5   3   4 46.3894 147.527  55
  -5   3   4 91.2071 111.541  16
  -5   3   4 206.342 191.864  41
  -5   3   4 129.742 90.9343  73
  -5   3   4 394.107 119.471  64
  -5   3   4 325.996 118.748 142
  -5   3   4 71.9514 219.430 141
  -5   3   5 66999.2 1506.63  16
  -5   3   5 65404.1 1485.95 142
  -5   3   5 67033.9 2005.75 141
  -5   3   5 62733.4 1512.53  29
  -5   3   5 64507.2 1485.93  73
  -5   3   5 62828.1 1520.17  64
  -5   3   5 65041.6 1523.70  55
  -5   3   5 65874.8 1946.72  41
  -5   3   6 15472.3 485.087  16
  -5   3   6 15143.6 462.832  73
  -5   3   6 15513.7 796.662  41
  -5   3   6 14300.3 499.300  29
  -5   3   6 14698.8 502.613  55
  -5   3   6 14857.8 461.389 142
  -5   3   6 14438.1 458.555  60
  -5   3   7 867.010 107.556  73
  -5   3   7 889.173 141.243  60
  -5   3   7 943.261 121.168 142
  -5   3   7 682.571 232.952  41
  -5   3   7 1000.18 174.353  29
  -5   3   7 799.715 156.312  55
  -5   3   8 922.967 149.589 126
  -5   3   8 870.633 135.735  60
  -5   3   8 958.784 156.623  55
  -5   3   8 845.930 258.532  41
  -5   3   9 2393.84 196.250 126
  -5   3   9 2207.46 182.597  60
  -5   3   9 2092.15 187.160  55
  -5   3   9 2711.85 370.320  41
  -5   3  10 15905.7 515.969 126
  -5   3  10 14883.9 481.713  60
  -5   3  10 15179.5 486.183  55
  -5   3  10 16045.3 835.340  41
  -5   3  11 7074.59 315.646 126
  -5   3  11 7195.52 303.837  60
  -5   3  11 7100.33 298.338  55
  -5   3  11 6454.59 527.903  41
  -5   3  12 15565.6 491.480 126
  -5   3  12 15409.3 483.496  64
  -5   3  12 15515.8 459.397  55
  -5   3  12 14412.3 763.262  41
  -5   3  13 10080.0 325.932  55
  -5   3  13 10126.2 359.735 126
  -5   3  13 9825.08 349.810  64
  -5   3  14 11689.0 381.149 126
  -5   3  14 12340.3 378.302  64
  -5   3  15 2336.73 137.433  64
  -5   3  16 1971.48 111.483  64
  -5   4 -14 10206.0 329.276  85
  -5   4 -13 657.994 103.450  88
  -5   4 -13 892.330 134.605  84
  -5   4 -12 26043.6 745.731  83
  -5   4 -12 26950.5 700.141  88
  -5   4 -12 28290.3 740.104  77
  -5   4 -11 1555.30 159.344  83
  -5   4 -11 1699.29 144.259  88
  -5   4 -11 1566.86 156.948  82
  -5   4 -11 1620.76 149.453  85
  -5   4 -11 1719.19 152.161  89
  -5   4 -11 1856.30 169.986  81
  -5   4 -11 1727.96 177.019  77
  -5   4 -10 12999.2 463.522  83
  -5   4 -10 13572.3 431.122  88
  -5   4 -10 13627.9 463.039  82
  -5   4 -10 12402.5 427.767  85
  -5   4 -10 13094.9 452.228  89
  -5   4 -10 13329.8 464.370  81
  -5   4  -9 3040.28 206.308  83
  -5   4  -9 3037.09 205.857  82
  -5   4  -9 3147.23 201.416  85
  -5   4  -9 3413.63 220.667  89
  -5   4  -9 2948.08 216.207  81
  -5   4  -8 34013.2 923.205  81
  -5   4  -8 34124.4 924.277  89
  -5   4  -8 34510.8 914.223  90
  -5   4  -8 33215.0 890.486  83
  -5   4  -8 32778.3 866.729  85
  -5   4  -8 33790.9 901.197  82
  -5   4  -8 33403.1 875.983  84
  -5   4  -8 33777.7 850.672 142
  -5   4  -8 33151.8 840.206  70
  -5   4  -8 33778.3 868.863  69
  -5   4  -7 15999.8 536.173  81
  -5   4  -7 15375.0 485.850 142
  -5   4  -7 15008.8 530.403  89
  -5   4  -7 15251.3 526.471  90
  -5   4  -7 15659.8 505.580  83
  -5   4  -7 14654.3 483.417  85
  -5   4  -7 15509.6 509.222  82
  -5   4  -7 15488.9 500.997  84
  -5   4  -7 15159.3 486.726  69
  -5   4  -7 15146.5 465.729  70
  -5   4  -6 39595.2 998.338  83
  -5   4  -6 37089.7 965.674  85
  -5   4  -6 41107.4 1007.86  82
  -5   4  -6 38425.9 985.353  84
  -5   4  -6 39513.4 984.976  69
  -5   4  -6 38932.3 954.359  70
  -5   4  -6 38048.1 979.606 142
  -5   4  -6 38067.4 1470.81 141
  -5   4  -5 46468.5 1167.42  83
  -5   4  -5 47964.9 1172.14  82
  -5   4  -5 46384.6 1162.88 142
  -5   4  -5 47723.1 1695.31 141
  -5   4  -5 48148.1 1161.00  69
  -5   4  -5 47229.7 1134.51  70
  -5   4  -5 49931.8 1197.50  73
  -5   4  -4 11186.9 430.300  89
  -5   4  -4 10796.6 399.075  82
  -5   4  -4 11070.5 404.213  83
  -5   4  -4 10917.5 400.468  28
  -5   4  -4 11168.2 423.656  73
  -5   4  -4 11110.5 395.107  69
  -5   4  -4 10473.7 410.589 142
  -5   4  -4 10699.3 752.397 141
  -5   4  -3 76786.4 1827.46  73
  -5   4  -3 78898.2 1794.32  82
  -5   4  -3 80693.2 1806.91  83
  -5   4  -3 79968.6 1801.56  16
  -5   4  -3 76839.0 1825.68  89
  -5   4  -3 77835.0 1790.16  69
  -5   4  -3 81060.0 2402.51 141
  -5   4  -3 79613.3 1806.53 142
  -5   4  -3 79728.7 1797.73  28
  -5   4  -2 961.933 149.479  16
  -5   4  -2 972.294 136.908  82
  -5   4  -2 1095.04 148.081  28
  -5   4  -2 860.808 125.382  83
  -5   4  -2 854.904 148.149  89
  -5   4  -1 56202.3 1344.32  82
  -5   4  -1 58322.8 1374.16  83
  -5   4  -1 57765.8 1356.13  16
  -5   4  -1 56649.4 1333.91  64
  -5   4  -1 55826.8 1377.42  89
  -5   4  -1 58690.7 1362.94  28
  -5   4   0 67.1151 143.047  55
  -5   4   0 97.1643 93.0498  82
  -5   4   0 125.988 93.8787  83
  -5   4   0 596.885 171.888 142
  -5   4   0 248.242 334.185 141
  -5   4   0 186.921 123.883  73
  -5   4   0 129.586 96.8788  64
  -5   4   0 111.261 101.740  28
  -5   4   0 196.828 123.353  16
  -5   4   1 29341.7 1230.25 141
  -5   4   1 28134.1 759.286 142
  -5   4   1 27171.5 753.098  28
  -5   4   1 25322.7 764.106  73
  -5   4   1 26966.9 734.434  16
  -5   4   1 27999.6 766.317  83
  -5   4   1 26980.8 744.210  64
  -5   4   1 27715.2 745.543 126
  -5   4   1 26937.8 704.812 122
  -5   4   2 4579.45 487.412 141
  -5   4   2 4815.17 257.499 142
  -5   4   2 3995.68 233.592  28
  -5   4   2 4205.44 245.800  73
  -5   4   2 4471.03 236.245  16
  -5   4   2 4161.88 215.000 122
  -5   4   2 4463.41 247.624 126
  -5   4   2 4664.52 250.705  83
  -5   4   2 4383.59 239.175  64
  -5   4   3 7827.53 335.277  73
  -5   4   3 7976.62 335.019 126
  -5   4   3 7560.72 310.902 122
  -5   4   3 8103.17 336.792  64
  -5   4   3 7870.62 339.376  28
  -5   4   3 7962.65 330.517 142
  -5   4   3 7752.53 603.810 141
  -5   4   4 1744.89 170.550 126
  -5   4   4 1570.29 148.408 122
  -5   4   4 1790.42 193.955  55
  -5   4   4 1572.03 153.726  73
  -5   4   4 1663.86 162.740 142
  -5   4   4 1939.05 350.766 141
  -5   4   4 1578.13 162.677  64
  -5   4   5 3637.83 217.714 122
  -5   4   5 3806.37 235.052 126
  -5   4   5 3958.79 460.488 141
  -5   4   5 3763.24 217.468 142
  -5   4   5 3512.43 249.332  55
  -5   4   5 3734.81 231.206  64
  -5   4   5 3136.96 377.794  41
  -5   4   6 126.284 116.808 126
  -5   4   6 194.729 102.644 142
  -5   4   6 123.281 142.902  55
  -5   4   6 189.644 111.081  60
  -5   4   6-7.18590 104.806  64
  -5   4   6 24.0744 191.253  41
  -5   4   7 1247.84 160.651 126
  -5   4   7 1121.04 130.354 142
  -5   4   7 1374.57 157.224  64
  -5   4   7 1134.00 150.120  60
  -5   4   7 1441.17 181.479  55
  -5   4   7 996.984 259.054  41
  -5   4   8 507.020 134.904  60
  -5   4   8 678.101 249.117  41
  -5   4   8 480.400 145.798  55
  -5   4   9 36947.5 1350.05  41
  -5   4   9 35391.5 914.320  55
  -5   4  10 18824.8 876.279  41
  -5   4  10 16951.3 518.302  55
  -5   4  11 13428.9 433.368  64
  -5   4  11 12972.9 408.829  55
  -5   4  11 12907.3 705.089  41
  -5   4  11 12114.5 435.244 126
  -5   4  12 19692.6 555.308  64
  -5   4  12 19520.9 525.099  55
  -5   4  12 19768.4 563.655 126
  -5   4  13 9546.56 318.103  64
  -5   4  13 8817.59 322.459 126
  -5   4  14 22290.2 558.074  64
  -5   4  14 21515.2 568.587 126
  -5   4  15 1060.40 92.3037  64
  -5   5 -13 2596.53 158.955  84
  -5   5 -12 19393.9 516.704  88
  -5   5 -12 18751.4 509.851  85
  -5   5 -12 19768.6 526.965  84
  -5   5 -11 320.557 93.7445  88
  -5   5 -11 304.645 98.9946  83
  -5   5 -11 271.643 96.4027  85
  -5   5 -10 19304.9 541.102  88
  -5   5 -10 19407.0 572.081  83
  -5   5 -10 18785.4 532.081  85
  -5   5  -9 6871.12 298.230  83
  -5   5  -9 6390.03 270.970  85
  -5   5  -8 8720.33 339.058  83
  -5   5  -8 7897.37 340.255  82
  -5   5  -8 7900.80 312.327  85
  -5   5  -7 17964.0 576.008  82
  -5   5  -7 19088.7 565.926  83
  -5   5  -7 17644.4 531.699  85
  -5   5  -7 18355.4 550.858  84
  -5   5  -7 17935.4 552.117  69
  -5   5  -7 18496.4 526.468  70
  -5   5  -7 18758.9 540.993 142
  -5   5  -6 5606.76 270.686  83
  -5   5  -6 6052.86 288.225  82
  -5   5  -6 5276.86 252.987  85
  -5   5  -6 5468.82 276.396  84
  -5   5  -6 5747.52 273.203  69
  -5   5  -6 6030.32 261.757  70
  -5   5  -6 5822.13 272.058 142
  -5   5  -5 14484.8 481.960  83
  -5   5  -5 14275.2 488.695  82
  -5   5  -5 14778.3 480.482  69
  -5   5  -5 14697.4 459.921  70
  -5   5  -5 15379.9 882.618 141
  -5   5  -5 14479.0 477.623 142
  -5   5  -4 112.704 120.491  70
  -5   5  -4 301.859 99.3825  69
  -5   5  -4 195.642 265.960 141
  -5   5  -4 32.5716 147.001 142
  -5   5  -4 105.471 92.0670  83
  -5   5  -4 250.753 102.761  82
  -5   5  -3 35086.6 946.137  28
  -5   5  -3 37227.5 950.306 142
  -5   5  -3 37788.2 1474.91 141
  -5   5  -3 36603.7 943.121  69
  -5   5  -3 37396.6 944.859  83
  -5   5  -3 35323.6 933.036  82
  -5   5  -2 3010.75 504.964 141
  -5   5  -2 2552.68 197.756  28
  -5   5  -2 2347.50 182.380  83
  -5   5  -2 2334.36 181.473  82
  -5   5  -1 27995.9 782.888  28
  -5   5  -1 29086.8 783.848  83
  -5   5   0 3021.73 455.324 141
  -5   5   0 2433.75 205.212 142
  -5   5   0 2644.12 195.341  28
  -5   5   0 2818.60 194.292  83
  -5   5   1 11683.4 424.815 142
  -5   5   1 11847.1 419.677  83
  -5   5   1 10954.2 414.467  28
  -5   5   2 1087.26 148.433  64
  -5   5   2 780.464 156.178 142
  -5   5   2 1310.41 331.998 141
  -5   5   2 1019.26 132.631  83
  -5   5   2 966.041 141.954  28
  -5   5   3 46299.9 1175.91  28
  -5   5   3 48304.1 1159.78 126
  -5   5   3 46975.9 1172.36  64
  -5   5   3 47373.5 1169.73  83
  -5   5   3 46287.2 1680.00 141
  -5   5   3 47996.5 1164.39 142
  -5   5   4 56.8430 104.946  28
  -5   5   4 117.168 113.859 126
  -5   5   4 117.681 116.094  64
  -5   5   4 61.3249 116.711 142
  -5   5   4 52.4543 257.010 141
  -5   5   4 26.9906 90.4653  83
  -5   5   5 16822.0 532.891  83
  -5   5   5 16399.3 544.799  28
  -5   5   5 17059.6 536.827 126
  -5   5   5 17259.5 550.267  64
  -5   5   5 15926.5 883.954 141
  -5   5   5 17031.7 517.613 142
  -5   5   5 17452.0 569.816  55
  -5   5   6 1499.60 192.606  55
  -5   5   6 1596.42 166.695  64
  -5   5   6 1539.87 149.955  83
  -5   5   6 1562.08 152.671 142
  -5   5   6 1418.33 159.440 126
  -5   5   7 30409.0 835.784  55
  -5   5   7 31756.8 835.554 126
  -5   5   7 30205.7 777.853 142
  -5   5   7 32067.0 844.581  64
  -5   5   7 31428.0 820.296  83
  -5   5   8 24298.0 682.542 126
  -5   5   8 23709.9 655.884  83
  -5   5   9 23104.8 641.782 126
  -5   5   9 22300.4 955.685  41
  -5   5   9 21833.0 604.489  83
  -5   5  10 17664.2 498.432  83
  -5   5  10 19408.3 547.787 126
  -5   5  11 4558.73 218.300  64
  -5   5  11 4384.96 215.990  28
  -5   5  12 21834.2 564.808  64
  -5   5  12 21065.8 565.346  28
  -5   5  13 72.7917 70.5271  64
  -5   5  13 105.484 69.7383  28
  -5   5  14 2478.01 120.248  64
  -5   5  14 2163.58 115.719  28
  -5   6 -12 1540.58 111.080  84
  -5   6 -11 111.440 70.2523  85
  -5   6 -11 129.513 87.3864  84
  -5   6 -10 12602.2 357.069  85
  -5   6  -9 2459.36 144.793  85
  -5   6  -9 2355.36 159.501  83
  -5   6  -8 13661.5 426.476  83
  -5   6  -8 13404.3 412.230  88
  -5   6  -8 13167.3 391.353  85
  -5   6  -7 7651.58 288.567  88
  -5   6  -7 7504.66 294.085  83
  -5   6  -7 6863.31 262.615  85
  -5   6  -6 13917.4 429.714  83
  -5   6  -6 12927.3 417.779  88
  -5   6  -6 12850.6 418.602  84
  -5   6  -6 12764.1 398.386  70
  -5   6  -5 17443.5 510.252  83
  -5   6  -5 16586.9 502.311  84
  -5   6  -5 16797.0 511.850  69
  -5   6  -5 16394.5 480.532  70
  -5   6  -5 16742.9 501.344 142
  -5   6  -4 1136.64 124.129  83
  -5   6  -4 979.310 138.965  70
  -5   6  -4 711.603 151.356 142
  -5   6  -3 45483.6 1065.61  83
  -5   6  -3 42828.1 1043.50  70
  -5   6  -3 42604.0 1066.99 142
  -5   6  -2 852.404 122.373  83
  -5   6  -2 1116.66 163.045  70
  -5   6  -1 41306.5 1002.09  83
  -5   6  -1 40425.6 1022.25  69
  -5   6  -1 40105.8 1022.81  28
  -5   6   0 1810.94 167.682  69
  -5   6   0 1799.81 157.117  83
  -5   6   0 1858.61 176.919  28
  -5   6   1 29259.0 798.453  69
  -5   6   1 30553.3 776.388  83
  -5   6   1 29475.2 795.233 142
  -5   6   1 29000.6 795.712  28
  -5   6   2 17451.4 543.498  69
  -5   6   2 17491.6 514.859  83
  -5   6   2 17175.3 540.722 142
  -5   6   2 17304.4 542.023  28
  -5   6   3 22390.4 650.314  69
  -5   6   3 22376.9 650.575  28
  -5   6   3 23227.2 621.253  83
  -5   6   3 22384.8 638.504 142
  -5   6   4 10924.0 363.467  83
  -5   6   4 11178.8 384.404 142
  -5   6   5 1350.94 117.091  83
  -5   6   5 1166.25 134.076 142
  -5   6   6 1995.86 147.157 142
  -5   6   6 1986.30 167.271  64
  -5   6   7 9079.62 306.123 142
  -5   6   7 9752.96 354.963  64
  -5   6   9 4918.07 224.035  28
  -5   6   9 5079.85 227.276 126
  -5   6  10 7033.36 229.901  69
  -5   6  10 7499.44 264.935  28
  -5   6  11 4274.71 147.477  69
  -5   6  11 5259.25 195.524  28
  -5   6  12 7813.07 239.037  28
  -5   7  -9 9328.45 272.511  88
  -5   7  -8 5607.65 206.382  88
  -5   7  -7 11056.4 330.906  88
  -5   7  -6 1407.28 118.457  88
  -5   7  -5 11864.0 356.433  88
  -5   7  -5 11179.3 332.141  83
  -5   7  -5 11006.6 345.456  84
  -5   7  -4 197.580 71.2292  83
  -5   7  -4 230.771 82.7700  88
  -5   7  -4 132.940 107.744  84
  -5   7  -4 95.9186 94.3791 142
  -5   7  -4 142.221 94.2891  70
  -5   7  -3 17914.0 487.488  88
  -5   7  -3 17503.2 461.907  83
  -5   7  -3 16574.7 473.901  84
  -5   7  -3 16397.2 481.396 142
  -5   7  -3 17275.0 469.864  70
  -5   7  -2 999.397 117.307  88
  -5   7  -2 1047.78 101.192  83
  -5   7  -2 1058.17 128.705  70
  -5   7  -2 972.257 117.771  69
  -5   7  -2 863.257 149.007 142
  -5   7  -1 16012.2 488.946  69
  -5   7  -1 16872.0 470.757  70
  -5   7   0 6041.40 260.825  69
  -5   7   0 5865.43 250.676  70
  -5   7   1 15155.9 449.296  70
  -5   7   1 15432.8 466.383  69
  -5   7   1 15629.7 461.002 142
  -5   7   1 15463.4 469.787  28
  -5   7   2 2223.09 153.749  69
  -5   7   2 2287.82 167.179 142
  -5   7   3 4761.66 218.572  69
  -5   7   3 4864.84 219.060 142
  -5   7   4 556.718 91.5376  69
  -5   7   4 495.587 106.822 142
  -5   7   5 16767.5 461.613  69
  -5   7   5 15682.5 440.976 142
  -5   7   6 2355.91 135.842  69
  -5   7   6 1858.26 129.722 142
  -5   7   7 13815.3 368.682  69
  -5   7   7 13318.7 394.272  28
  -5   7   8 5601.01 180.103  69
  -5   7   8 5578.74 211.521  28
  -5   7   9 3073.26 139.943  28
  -5   8  -4 775.006 83.6463  84
  -5   8  -4 681.471 66.3214  88
  -5   8  -3 9375.54 253.032  88
  -5   8  -3 9440.48 263.997  84
  -5   8  -2 1515.99 90.6245  88
  -5   8  -1 14928.3 359.168  88
  -5   8   0 6225.41 210.822  70
  -5   8   1 11731.0 321.601  70
  -5   8   2 10569.0 295.963  70
  -5   8   3 6617.62 214.581  70
  -4 -11  -8 4632.13 165.794  27
  -4 -11  -8 3165.17 151.671  56
  -4 -11  -7 1079.00 118.727  27
  -4 -11  -6 13320.6 344.999  27
  -4 -11  -4 10319.7 309.058  52
  -4 -11  -3 5384.75 220.158  50
  -4 -11  -3 4186.93 204.423  52
  -4 -11  -2 6270.05 226.094  50
  -4 -11  -1 870.035 126.845  21
  -4 -11  -1 696.705 117.975  50
  -4 -11   0 3138.12 152.391  21
  -4 -11   0 2730.42 149.440  50
  -4 -11   1 4.11933 88.2079  21
  -4 -10 -12 5740.78 184.035  79
  -4 -10 -12 6078.65 228.375  58
  -4 -10 -11 129.117 128.147  58
  -4 -10 -11 47.6369 103.936  56
  -4 -10 -10 6107.19 254.217  58
  -4 -10 -10 6278.71 248.379  56
  -4 -10 -10 6309.44 239.678  27
  -4 -10  -9 597.502 150.374  58
  -4 -10  -9 571.766 128.751  56
  -4 -10  -9 734.218 121.687  27
  -4 -10  -9 678.660 97.3932 103
  -4 -10  -8 1027.28 135.838  27
  -4 -10  -8 1151.82 165.309  58
  -4 -10  -8 1291.99 146.996  56
  -4 -10  -8 1113.05 115.697 103
  -4 -10  -8 1300.26 138.205  52
  -4 -10  -7 4915.27 242.986  27
  -4 -10  -7 4771.01 251.406  58
  -4 -10  -7 4332.51 241.922  56
  -4 -10  -6 43684.2 1065.06  21
  -4 -10  -6 44872.8 1062.68  58
  -4 -10  -6 46702.2 1075.99  56
  -4 -10  -5 2695.79 236.050  21
  -4 -10  -5 2695.36 211.191  58
  -4 -10  -4 15013.5 437.685  27
  -4 -10  -3 12309.8 330.779  52
  -4 -10  -3 1437.27 173.457  27
  -4 -10  -2 13883.8 436.694  52
  -4 -10  -2 15131.4 450.969  50
  -4 -10  -1 4294.51 233.257  52
  -4 -10  -1 4998.16 256.854  50
  -4 -10   0 7324.96 282.485  52
  -4 -10   0 8077.84 302.317  50
  -4 -10   1 6835.51 270.188  21
  -4 -10   1 6423.97 256.859  50
  -4 -10   2 4046.95 203.363 131
  -4 -10   2 4110.78 211.089  21
  -4 -10   2 4003.57 196.841  50
  -4 -10   3 22432.9 600.161 131
  -4 -10   3 24090.9 610.177  20
  -4 -10   3 22953.1 575.401  21
  -4 -10   4 1572.84 159.971  54
  -4 -10   4 1535.85 135.090 131
  -4 -10   5 14219.2 390.109  54
  -4 -10   5 13581.4 395.029 131
  -4 -10   6 274.759 111.016  54
  -4  -9 -16 3565.94 153.125  22
  -4  -9 -16 4467.55 155.007  79
  -4  -9 -15 3744.17 170.099  22
  -4  -9 -15 4918.28 182.541  79
  -4  -9 -14 4633.96 197.492  22
  -4  -9 -13 958.029 127.773  22
  -4  -9 -12 19479.8 496.531 103
  -4  -9 -12 17184.8 496.459  22
  -4  -9 -11 115.434 153.738  58
  -4  -9 -11 43.5041 99.7810 103
  -4  -9 -11-28.8042 123.817  22
  -4  -9 -10 15284.9 474.397  58
  -4  -9 -10 15755.7 471.187  56
  -4  -9  -9 3619.80 219.008  52
  -4  -9  -9 4131.85 266.266  58
  -4  -9  -9 3957.91 249.491  56
  -4  -9  -9 3838.22 206.004 103
  -4  -9  -9 4126.78 238.423  27
  -4  -9  -8 30046.4 789.152  52
  -4  -9  -8 29910.9 784.327  50
  -4  -9  -8 30988.2 818.116  56
  -4  -9  -8 31418.4 820.294  58
  -4  -9  -8 31642.3 810.445  27
  -4  -9  -7 327.318 189.355  50
  -4  -9  -7 516.082 179.702  21
  -4  -9  -7 194.721 225.553  58
  -4  -9  -7 236.965 179.954  56
  -4  -9  -7 97.5345 185.213  27
  -4  -9  -6 50889.4 1232.92  21
  -4  -9  -6 52295.4 1238.77  58
  -4  -9  -6 51924.9 1245.06  56
  -4  -9  -6 53522.7 1245.28  27
  -4  -9  -5 853.341 230.293  21
  -4  -9  -5 392.001 225.412  58
  -4  -9  -5 192.490 204.149  56
  -4  -9  -4 24037.3 653.197  27
  -4  -9  -4 24105.7 647.474  58
  -4  -9  -4 22400.0 638.073  56
  -4  -9  -3 4135.05 244.168  27
  -4  -9  -3 3347.94 265.268 131
  -4  -9  -3 1666.17 196.270  58
  -4  -9  -3 1536.99 187.834  56
  -4  -9  -2 2711.86 339.660 107
  -4  -9  -2 2738.11 195.964 131
  -4  -9  -2 3251.57 221.625  52
  -4  -9  -2 2712.30 188.316  27
  -4  -9  -1 3359.38 360.189 107
  -4  -9  -1 3841.83 249.476  21
  -4  -9  -1 3859.60 241.694  50
  -4  -9  -1 3362.26 226.447  52
  -4  -9  -1 3376.27 212.914 131
  -4  -9   0 11406.9 410.532  50
  -4  -9   0 11398.3 403.828  52
  -4  -9   0 12196.6 415.694 131
  -4  -9   1 15253.1 475.093  21
  -4  -9   1 14223.0 456.669  50
  -4  -9   1 13785.9 439.835  52
  -4  -9   1 14359.5 466.330 131
  -4  -9   2 1874.54 191.822  21
  -4  -9   2 1697.71 179.913  50
  -4  -9   2 1576.22 162.866  52
  -4  -9   2 1761.75 170.483 131
  -4  -9   3 19753.6 546.219  21
  -4  -9   3 18266.9 525.150  50
  -4  -9   3 19610.3 572.143 131
  -4  -9   4 884.574 143.190 106
  -4  -9   4 760.551 141.081  21
  -4  -9   4 980.253 142.129 131
  -4  -9   4 722.866 134.356  50
  -4  -9   5 16567.9 509.662 106
  -4  -9   5 16720.2 506.936 131
  -4  -9   6 2423.15 181.085 106
  -4  -9   6 2456.59 185.113  54
  -4  -9   6 2364.73 176.074 131
  -4  -9   7 10813.9 361.955 131
  -4  -9   7 10197.1 339.779  54
  -4  -9   7 11274.5 370.091 106
  -4  -9   7 11421.7 360.134  20
  -4  -9   8 139.295 92.6473 131
  -4  -9   8 200.504 92.2916 106
  -4  -9   8 311.684 118.396  20
  -4  -9   8 296.803 121.182  54
  -4  -9   9 8650.91 268.307  20
  -4  -8 -18 8210.94 233.583  79
  -4  -8 -18 7605.07 236.048  22
  -4  -8 -17 4675.78 185.985  79
  -4  -8 -17 4634.27 191.283  22
  -4  -8 -16 18833.3 491.407  79
  -4  -8 -16 18078.9 494.300  22
  -4  -8 -15 353.498 117.050  22
  -4  -8 -15 471.139 137.109  58
  -4  -8 -14 23647.2 635.542  22
  -4  -8 -14 24488.0 641.918  58
  -4  -8 -14 24576.8 635.185  56
  -4  -8 -14 22350.1 610.309  27
  -4  -8 -13 966.516 146.314  22
  -4  -8 -13 871.985 128.515 103
  -4  -8 -12 29144.1 770.541  22
  -4  -8 -12 29294.4 745.244 103
  -4  -8 -11 13403.6 450.354  22
  -4  -8 -11 13747.0 430.632 103
  -4  -8 -10 4151.39 219.451 103
  -4  -8 -10 4321.94 224.721 131
  -4  -8 -10 4410.10 234.547  52
  -4  -8 -10 4369.50 243.225  22
  -4  -8  -9 253.710 233.538  10
  -4  -8  -9 342.747 146.946  52
  -4  -8  -9 369.339 116.285 131
  -4  -8  -9 176.427 153.364  56
  -4  -8  -9 279.099 127.072  22
  -4  -8  -9 311.439 143.586  21
  -4  -8  -9 111.660 231.260   9
  -4  -8  -8 26279.0 1309.39   9
  -4  -8  -8 30770.8 746.821 101
  -4  -8  -8 29169.1 792.179  27
  -4  -8  -8 29058.1 774.615  52
  -4  -8  -8 28467.9 773.309  50
  -4  -8  -8 29906.9 765.653 131
  -4  -8  -8 30415.4 807.936  56
  -4  -8  -8 29512.7 1335.94  10
  -4  -8  -8 26574.6 747.873  22
  -4  -8  -8 27708.5 759.985  21
  -4  -8  -7 249.101 242.070   9
  -4  -8  -7 613.013 115.879 101
  -4  -8  -7 214.648 159.174  27
  -4  -8  -7 329.374 167.394  50
  -4  -8  -7 411.270 160.526  52
  -4  -8  -7 426.986 120.896 131
  -4  -8  -7 541.935 191.958  58
  -4  -8  -7 483.833 171.116  56
  -4  -8  -7 531.666 264.286  10
  -4  -8  -7 413.934 157.000  21
  -4  -8  -6 10000.1 752.099  10
  -4  -8  -6 9304.54 660.503  94
  -4  -8  -6 9619.09 326.996 101
  -4  -8  -6 8968.01 365.356  27
  -4  -8  -6 8893.36 372.229  50
  -4  -8  -6 9884.52 387.186  58
  -4  -8  -6 8930.57 369.028  56
  -4  -8  -6 8756.66 711.107   9
  -4  -8  -6 9125.80 369.163  21
  -4  -8  -6 9310.79 345.291 131
  -4  -8  -5 256.817 263.298  10
  -4  -8  -5 511.207 248.243  94
  -4  -8  -5 253.636 106.505 101
  -4  -8  -5 291.341 181.855  21
  -4  -8  -5 315.687 183.004  58
  -4  -8  -5 314.895 160.659  56
  -4  -8  -5 474.729 132.041 131
  -4  -8  -5 289.023 271.330   9
  -4  -8  -5 831.645 199.266  27
  -4  -8  -4 36757.0 916.849  27
  -4  -8  -4 35727.0 1276.49 107
  -4  -8  -4 35637.4 910.124 131
  -4  -8  -4 35681.6 909.620  58
  -4  -8  -4 36468.6 914.290  56
  -4  -8  -4 35087.5 1385.28  94
  -4  -8  -4 35502.5 872.801 101
  -4  -8  -3 4352.65 484.832 107
  -4  -8  -3 5002.95 320.075 131
  -4  -8  -3 3906.14 275.330  58
  -4  -8  -3 5009.30 296.536 101
  -4  -8  -3 4765.53 538.945  94
  -4  -8  -2 22259.3 1158.31  10
  -4  -8  -2 22545.0 1063.90  94
  -4  -8  -2 23509.1 661.423  50
  -4  -8  -2 23318.9 644.444  52
  -4  -8  -2 22264.5 616.112  27
  -4  -8  -2 21356.7 945.385 107
  -4  -8  -2 22879.7 640.924 131
  -4  -8  -2 22313.0 612.107  58
  -4  -8  -2 19616.2 596.041  56
  -4  -8  -2 22082.2 599.059 101
  -4  -8  -2 22050.7 1157.28   9
  -4  -8  -1 13308.7 432.287  21
  -4  -8  -1 8793.88 662.935  94
  -4  -8  -1 11667.9 411.271  50
  -4  -8  -1 10650.5 388.231  52
  -4  -8  -1 8118.44 329.352 101
  -4  -8  -1 9062.82 746.411   9
  -4  -8  -1 8223.80 332.863  27
  -4  -8  -1 7504.07 689.482  10
  -4  -8  -1 8563.40 361.199 131
  -4  -8  -1 8154.22 578.377 107
  -4  -8   0 21829.5 643.784  50
  -4  -8   0 21911.2 633.480  52
  -4  -8   0 24009.1 1174.93   9
  -4  -8   0 22882.0 981.097 107
  -4  -8   0 21784.7 1137.09  10
  -4  -8   0 22356.8 650.058 131
  -4  -8   0 22992.9 662.602  21
  -4  -8   0 22153.6 1072.34  94
  -4  -8   1 45260.4 1115.31  52
  -4  -8   1 45997.9 1130.17  50
  -4  -8   1 48940.1 1780.11   9
  -4  -8   1 51140.9 1597.95 107
  -4  -8   1 46195.4 1159.40 106
  -4  -8   1 46679.0 1761.02  10
  -4  -8   1 48531.8 1162.32 131
  -4  -8   1 46641.7 1144.90  21
  -4  -8   1 48376.5 1708.56  94
  -4  -8   2 5487.75 270.280  52
  -4  -8   2 5796.47 289.044  50
  -4  -8   2 6842.10 606.354   9
  -4  -8   2 5911.66 300.191 106
  -4  -8   2 6845.54 521.521 107
  -4  -8   2 5607.59 557.029  10
  -4  -8   2 5902.83 293.429 131
  -4  -8   2 6056.78 305.338  21
  -4  -8   2 6160.67 576.137  94
  -4  -8   3 40847.1 993.907  50
  -4  -8   3 38547.6 971.591  52
  -4  -8   3 35919.7 1546.07   9
  -4  -8   3 43212.8 1060.12 106
  -4  -8   3 43402.5 1060.83 105
  -4  -8   3 40528.2 1445.80 107
  -4  -8   3 37018.8 1547.20  10
  -4  -8   3 42396.8 1599.68  94
  -4  -8   3 44088.4 1578.44 129
  -4  -8   3 41780.7 1013.27  21
  -4  -8   4 148.729 131.237 106
  -4  -8   4 308.277 155.549 105
  -4  -8   4 59.6350 218.144  94
  -4  -8   4 166.769 237.043 129
  -4  -8   4 289.027 145.409  50
  -4  -8   4 305.712 149.607  21
  -4  -8   5 50492.1 1203.19  21
  -4  -8   5 54028.2 1826.23 129
  -4  -8   5 53569.7 1290.56 106
  -4  -8   5 54712.3 1294.55 105
  -4  -8   6 2592.87 223.207 105
  -4  -8   6 2786.05 397.417 116
  -4  -8   6 2527.43 389.433 129
  -4  -8   7 25218.3 678.612  54
  -4  -8   7 25696.2 729.621 105
  -4  -8   7 26645.2 1179.04 116
  -4  -8   7 26046.2 1141.82 129
  -4  -8   8 6767.86 275.415  54
  -4  -8   8 6397.38 305.761 105
  -4  -8   8 6765.99 565.748 116
  -4  -8   8 7199.04 554.660 129
  -4  -8   9 2958.29 187.595  20
  -4  -8   9 2727.81 371.691 116
  -4  -8   9 2927.66 178.452  54
  -4  -8   9 3050.73 203.309 105
  -4  -8  10 1321.70 135.009  20
  -4  -8  10 1063.08 137.739 105
  -4  -8  11 4963.60 190.166  20
  -4  -8  11 4505.25 196.320 106
  -4  -8  11 4465.24 205.017 105
  -4  -8  12 1104.52 105.937  55
  -4  -7 -18 8819.06 284.675  79
  -4  -7 -18 8598.61 280.524  68
  -4  -7 -17 752.511 118.166  79
  -4  -7 -17 815.295 141.368  68
  -4  -7 -16 9410.00 334.452  22
  -4  -7 -16 9008.08 307.976 131
  -4  -7 -16 8805.94 327.656  68
  -4  -7 -15 324.407 120.948  22
  -4  -7 -15 415.116 100.015 131
  -4  -7 -15 416.572 144.641  68
  -4  -7 -15 475.989 143.248  58
  -4  -7 -15 517.506 131.892  56
  -4  -7 -14 12889.6 411.932 103
  -4  -7 -14 13157.6 430.060  56
  -4  -7 -14 12510.3 408.109 131
  -4  -7 -14 13032.7 436.094  22
  -4  -7 -14 11817.8 422.687  68
  -4  -7 -14 12254.1 408.545  27
  -4  -7 -13 442.488 130.129  27
  -4  -7 -13 595.930 143.591  22
  -4  -7 -13 556.252 116.097 131
  -4  -7 -13 510.297 118.910 103
  -4  -7 -13 538.109 167.551  58
  -4  -7 -13 497.592 137.864  56
  -4  -7 -12 5011.88 243.766 131
  -4  -7 -12 5201.72 273.498  22
  -4  -7 -12 5269.13 246.934 103
  -4  -7 -12 4927.99 259.131  27
  -4  -7 -11 7443.56 301.565 131
  -4  -7 -11 6746.93 285.121  52
  -4  -7 -11 7800.06 331.331  22
  -4  -7 -11 7571.63 303.841 103
  -4  -7 -10 35747.9 892.279  52
  -4  -7 -10 35830.9 883.571  50
  -4  -7 -10 36737.2 901.910 131
  -4  -7 -10 37441.7 927.243  22
  -4  -7 -10 30016.3 1350.87   9
  -4  -7 -10 29400.1 1359.95  10
  -4  -7  -9 4974.41 268.319  52
  -4  -7  -9 5433.04 274.671  50
  -4  -7  -9 5140.76 248.468 131
  -4  -7  -9 4777.16 533.153   9
  -4  -7  -9 4324.43 507.896  10
  -4  -7  -9 5001.62 273.748  22
  -4  -7  -8 76898.0 2386.86  10
  -4  -7  -8 77686.4 1695.43 101
  -4  -7  -8 74689.4 1718.49  22
  -4  -7  -8 76496.8 1716.45  21
  -4  -7  -8 74171.7 1719.63  50
  -4  -7  -8 74302.0 1719.18  52
  -4  -7  -8 77979.8 1716.24 131
  -4  -7  -8 75963.9 2274.37  94
  -4  -7  -8 80021.7 1757.90  56
  -4  -7  -8 75494.2 2373.49   9
  -4  -7  -7-86.4878 231.532  10
  -4  -7  -7 396.787 102.852 101
  -4  -7  -7 335.384 127.060  22
  -4  -7  -7 155.039 159.361  21
  -4  -7  -7 24.2252 158.361  27
  -4  -7  -7 143.995 166.951  52
  -4  -7  -7 57.6165 161.741  50
  -4  -7  -7 283.169 119.750 131
  -4  -7  -7 377.930 230.523  94
  -4  -7  -7 250.598 153.109  56
  -4  -7  -7 114.772 232.876   9
  -4  -7  -6 44839.8 1663.30  10
  -4  -7  -6 46226.0 1042.77 101
  -4  -7  -6 43402.6 1085.93  21
  -4  -7  -6 44383.7 1090.40  27
  -4  -7  -6 41474.3 1079.46  50
  -4  -7  -6 44826.6 1553.01  94
  -4  -7  -6 45223.3 1098.29  56
  -4  -7  -6 45752.6 1671.34   9
  -4  -7  -6 44908.4 1070.51 131
  -4  -7  -5 8399.20 660.663  10
  -4  -7  -5 8095.63 291.651 101
  -4  -7  -5 8025.26 348.011  21
  -4  -7  -5 7672.49 632.888   9
  -4  -7  -5 8171.94 316.797 131
  -4  -7  -5 7775.83 585.380  94
  -4  -7  -5 8018.48 332.367  56
  -4  -7  -5 7816.69 333.824  27
  -4  -7  -4 8855.53 550.551 107
  -4  -7  -4 9511.30 348.922 131
  -4  -7  -4 8534.11 602.146  94
  -4  -7  -4 8799.40 309.790 101
  -4  -7  -4 9507.08 366.598  58
  -4  -7  -3 16670.7 768.872 107
  -4  -7  -3 15494.6 499.169 131
  -4  -7  -3 16222.6 840.174  94
  -4  -7  -3 16433.8 505.407  58
  -4  -7  -3 15548.3 495.726  56
  -4  -7  -3 15993.6 469.203 101
  -4  -7  -2 35414.9 1448.15  10
  -4  -7  -2 33758.1 865.626 101
  -4  -7  -2 34591.0 1434.99   9
  -4  -7  -2 32989.0 878.715  56
  -4  -7  -2 33463.9 882.956  58
  -4  -7  -2 33700.7 906.359 131
  -4  -7  -2 34796.7 1236.68 107
  -4  -7  -2 35294.9 1343.47  94
  -4  -7  -2 46012.8 954.844  52
  -4  -7  -2 47048.0 983.038  50
  -4  -7  -2 35602.5 893.378  27
  -4  -7  -1 34148.6 853.237  21
  -4  -7  -1 31804.2 1335.77   9
  -4  -7  -1 30234.7 819.773 131
  -4  -7  -1 29943.9 821.637 106
  -4  -7  -1 29228.4 1127.32 107
  -4  -7  -1 30228.2 1233.34  94
  -4  -7  -1 29185.9 1291.73  10
  -4  -7  -1 33035.5 835.913  50
  -4  -7  -1 32533.4 823.309  52
  -4  -7  -1 31254.7 786.834  27
  -4  -7   0 7222.18 613.005   9
  -4  -7   0 6393.94 316.405  50
  -4  -7   0 6893.93 302.487  52
  -4  -7   0 6636.25 541.030 129
  -4  -7   0 7413.05 310.936 131
  -4  -7   0 7431.14 611.774  10
  -4  -7   0 7396.67 327.424  21
  -4  -7   0 6829.40 564.612  94
  -4  -7   0 7433.51 315.278 106
  -4  -7   0 7002.96 503.226 107
  -4  -7   1 20665.1 1020.93   9
  -4  -7   1 19019.9 566.730  50
  -4  -7   1 18677.8 553.152  52
  -4  -7   1 18380.3 929.030 129
  -4  -7   1 19533.1 991.683  10
  -4  -7   1 19713.4 582.272  21
  -4  -7   1 21655.5 1002.81  94
  -4  -7   1 20425.1 887.581 107
  -4  -7   1 18765.7 585.605 106
  -4  -7   1 20934.5 604.157 105
  -4  -7   2 1703.10 339.667 116
  -4  -7   2 1817.76 192.374  21
  -4  -7   2 2043.78 335.114  18
  -4  -7   2 2128.04 357.349   9
  -4  -7   2 2035.87 191.127 105
  -4  -7   2 2480.93 365.107  10
  -4  -7   2 2095.45 339.636 129
  -4  -7   2 2075.86 349.681  94
  -4  -7   2 2098.27 362.467  93
  -4  -7   2 1775.30 170.116  52
  -4  -7   3 11630.6 430.197 105
  -4  -7   3 11109.6 743.139 116
  -4  -7   3 12869.4 782.359  94
  -4  -7   3 11733.3 744.100   9
  -4  -7   3 12246.9 768.091  10
  -4  -7   3 13381.9 776.658  93
  -4  -7   3 10319.1 369.460  52
  -4  -7   3 10419.7 702.176 129
  -4  -7   3 12270.1 679.050  39
  -4  -7   3 11961.5 741.272  18
  -4  -7   3 11870.9 406.787  21
  -4  -7   4 1714.34 351.050 116
  -4  -7   4 1605.79 171.809  21
  -4  -7   4 1495.87 316.069   9
  -4  -7   4 1160.30 286.639  10
  -4  -7   4 1184.80 302.472  94
  -4  -7   4 1904.72 324.141  39
  -4  -7   4 1624.37 184.475 105
  -4  -7   4 2242.05 358.001 129
  -4  -7   4 1547.59 165.509  50
  -4  -7   5 3805.82 426.859  39
  -4  -7   5 4060.41 442.188  38
  -4  -7   5 3979.68 464.021 129
  -4  -7   5 4255.29 481.037 116
  -4  -7   5 3765.25 220.007  21
  -4  -7   5 4349.29 479.970  94
  -4  -7   5 3546.45 248.404 105
  -4  -7   6 1480.73 187.734 105
  -4  -7   6 1589.34 343.388 129
  -4  -7   6 1886.70 355.115  39
  -4  -7   6 1816.20 341.054  38
  -4  -7   6 1831.03 349.574  94
  -4  -7   7 2954.77 235.398 105
  -4  -7   7 2752.75 219.938  54
  -4  -7   7 2958.60 416.270 129
  -4  -7   7 3483.12 431.958  38
  -4  -7   7 3999.74 452.758  39
  -4  -7   7 2990.35 421.676  94
  -4  -7   8 541.651 240.922 129
  -4  -7   8 110.403 300.602  39
  -4  -7   8 521.997 287.649  38
  -4  -7   8 345.859 133.787 106
  -4  -7   8 449.297 156.382 105
  -4  -7   8 525.572 153.632  54
  -4  -7   9 19933.8 563.085  54
  -4  -7   9 21310.1 594.450  20
  -4  -7   9 21230.8 640.034 105
  -4  -7   9 20933.1 629.500 106
  -4  -7   9 22001.1 976.469  39
  -4  -7   9 21461.0 1018.31 129
  -4  -7  10 97.2929 130.847  20
  -4  -7  10 97.0959 112.848 106
  -4  -7  10 39.9990 284.009  39
  -4  -7  10 141.790 193.758 129
  -4  -7  11 19612.0 522.768  20
  -4  -7  11 19660.4 560.093 106
  -4  -7  12 2836.41 171.364 106
  -4  -7  12 2679.36 327.348 116
  -4  -7  13 6214.03 219.679 106
[truncated: 1,249,755 more chars]
